# Supplementary material for: Optimal and near-optimal exponent-pairs for the Bertalanffy-Pütter growth model
Source: PeerJ. 2018 Nov 23;6:e5973. doi: 10.7717/peerj.5973 (PMC6254241; doi:10.7717/peerj.5973)
Supplement: Supplemental Information 1 — The file F_Data contains the mass at age data of male Walleye, retrieved from Ogle (2018). The file F_Results summarizes the optimization in the form a, b (exponent-pairs), m0, p, q (optimal parameters), SSR (sum of squared errors) and m_max (asymptotic mass computed from the exponents and parameters). [file peerj-06-5973-s001.zip]

Archive with 2 entries (2 files):
- SupplementalTables/F_Data.csv
- SupplementalTables/F_Results.csv
