# Supplementary material for: Optimal and near-optimal exponent-pairs for the Bertalanffy-Pütter growth model
Source: PeerJ. 2018 Nov 23;6:e5973. doi: 10.7717/peerj.5973 (PMC6254241; doi:10.7717/peerj.5973)
Supplement: Supplemental Information 1 — The file F_Data contains the mass at age data of male Walleye, retrieved from Ogle (2018). The file F_Results summarizes the optimization in the form a, b (exponent-pairs), m0, p, q (optimal parameters), SSR (sum of squared errors) and m_max (asymptotic mass computed from the exponents and parameters). [file peerj-06-5973-s001.zip › SupplementalTables/F_Data.csv]

mass (g)	age (years)
111	1
104	1
140	1
114	1
124	1
125	1
126	1
222	0
113	1
139	0
143	0
154	1
124	1
159	1
158	0
135	1
164	0
149	1
141	1
137	1
136	1
147	1
176	0
138	1
148	1
151	1
141	1
150	1
139	1
280	0
175	0
154	1
152	1
168	0
135	1
189	1
166	1
164	1
141	1
155	1
166	1
162	1
140	1
156	1
151	1
144	1
150	1
140	1
154	1
158	1
183	1
162	1
150	1
145	1
157	1
167	1
162	1
156	1
151	1
173	1
184	1
153	1
153	1
155	1
208	1
185	0
188	1
158	1
162	1
226	0
181	1
183	1
167	1
175	1
165	1
167	1
167	1
185	1
170	1
170	1
190	1
192	1
211	0
178	1
163	1
174	1
186	1
174	1
166	1
183	1
182	1
170	1
182	1
172	1
187	1
174	1
164	1
171	1
176	1
194	1
197	0
174	1
179	1
158	1
156	1
173	1
230	1
318	1
169	1
167	1
195	1
189	1
181	1
199	1
195	1
178	1
179	1
178	1
188	1
213	1
192	1
174	1
173	1
175	1
192	1
192	1
198	1
164	1
180	1
179	1
180	1
174	1
193	1
192	1
176	1
212	1
175	1
184	1
196	1
182	1
195	1
216	1
336	1
177	1
194	1
182	1
167	1
191	1
181	1
193	1
207	1
198	1
156	1
183	1
182	1
194	1
258	1
196	1
177	1
180	1
195	1
180	1
197	1
223	1
211	1
209	1
196	1
204	1
220	1
190	1
198	1
200	1
194	1
200	1
216	1
194	1
197	1
192	1
235	1
196	1
200	1
192	1
185	1
204	1
188	1
194	1
180	1
178	1
173	1
206	1
211	1
198	1
217	1
205	1
213	1
173	1
188	1
197	1
218	1
196	1
197	1
205	1
190	1
226	1
199	1
231	1
229	1
235	1
229	1
192	1
190	1
224	1
187	1
191	1
186	1
200	1
175	1
200	1
197	1
236	1
217	1
229	1
244	1
237	1
204	1
220	1
207	1
200	1
228	1
189	1
200	1
208	1
210	1
212	1
218	1
228	1
192	1
217	1
200	1
179	1
200	1
249	1
218	1
236	1
212	1
207	1
202	1
195	1
209	1
232	1
223	1
200	1
226	1
237	1
221	1
198	1
188	1
207	1
209	1
202	1
197	1
198	1
198	1
200	1
202	1
238	1
252	1
219	1
204	1
229	1
216	1
190	1
199	1
214	1
252	1
237	1
238	1
245	1
236	1
211	1
194	1
206	1
191	1
219	1
205	1
246	0
271	1
225	1
189	1
219	1
207	1
228	1
236	1
247	1
228	1
233	1
317	1
231	1
211	1
237	1
228	1
229	1
211	1
234	1
240	1
217	1
227	1
257	1
226	1
235	1
209	1
287	1
206	1
215	1
204	1
265	1
236	1
232	1
268	1
235	1
262	1
265	1
229	1
218	1
234	1
277	1
205	1
224	1
223	1
235	1
236	1
252	1
240	1
266	1
238	1
216	1
222	1
234	1
249	1
243	1
292	1
274	1
272	1
255	1
261	1
242	1
236	1
219	1
254	1
262	1
266	1
269	1
253	1
270	1
553	1
251	1
242	1
220	1
231	1
307	1
215	1
221	1
224	1
236	1
233	1
267	1
281	1
294	1
275	1
679	1
252	1
211	1
225	1
245	1
217	1
280	1
286	1
269	1
258	1
254	1
214	1
267	1
252	1
211	1
237	1
246	1
259	1
249	1
260	1
285	1
234	1
256	1
241	1
255	1
250	1
254	1
271	1
244	1
246	1
271	1
283	1
228	1
280	1
232	1
278	1
235	1
286	1
256	1
308	1
260	1
271	1
426	3
245	1
343	1
272	1
252	1
235	1
302	1
292	1
288	1
268	1
278	1
242	1
227	1
157	1
340	1
242	1
253	1
275	1
273	1
293	1
312	1
253	1
290	1
246	1
255	1
235	1
235	1
276	1
299	1
294	1
289	1
253	1
242	1
254	1
267	1
271	1
252	1
228	1
249	1
313	1
263	1
293	1
277	1
315	1
277	1
301	1
333	3
267	1
232	1
239	1
300	1
248	1
279	1
304	1
274	1
288	1
265	1
280	1
326	1
259	1
264	1
297	1
245	1
314	1
287	1
304	1
312	1
309	1
288	1
294	1
281	1
268	1
274	1
255	1
266	1
241	1
278	1
290	1
304	1
301	1
242	1
285	1
282	1
295	1
287	1
269	1
289	1
254	1
322	1
271	1
299	1
351	1
345	1
253	1
311	1
262	1
264	1
310	1
303	1
264	1
340	1
273	1
299	1
278	1
267	1
262	1
246	1
273	1
266	1
300	1
264	1
308	1
292	1
304	1
295	1
268	1
260	1
310	1
295	1
287	1
253	1
270	1
260	1
288	1
269	1
267	1
312	1
277	1
322	1
324	1
279	1
293	1
284	1
309	1
297	1
292	1
269	1
318	1
304	1
337	1
307	1
314	1
308	1
319	1
344	1
285	1
313	1
274	1
270	1
366	1
259	1
278	1
289	1
304	1
288	1
307	1
311	1
311	1
330	1
322	1
313	1
316	1
284	1
279	1
281	1
296	1
284	1
287	1
327	1
322	1
329	1
300	1
317	1
286	1
301	1
281	1
283	1
246	1
285	1
330	1
318	1
254	1
266	1
289	1
279	1
358	1
313	1
299	1
294	1
287	1
330	1
319	1
335	1
263	1
287	1
265	1
300	1
340	1
298	1
348	1
318	1
271	1
268	1
343	1
371	1
323	1
321	1
325	1
375	1
304	1
415	1
287	1
293	1
273	1
288	1
263	1
338	1
305	1
330	1
332	1
362	1
323	1
346	1
296	1
537	1
284	1
323	1
275	1
296	1
281	1
308	1
307	1
309	1
305	1
348	1
348	1
318	1
321	1
367	1
356	1
339	1
320	1
339	1
341	1
276	1
348	1
294	1
367	1
275	1
305	1
296	1
403	1
286	1
333	1
327	1
307	1
302	1
333	1
307	1
356	1
334	1
329	1
364	1
378	1
368	1
321	1
324	1
365	1
324	1
353	1
364	1
309	1
304	1
320	1
318	1
348	1
326	1
497	1
289	1
295	1
279	1
262	1
306	1
347	1
323	1
351	1
326	1
297	1
298	1
306	1
346	1
336	1
305	1
309	1
342	1
333	1
349	1
321	1
289	1
300	1
322	1
339	1
356	1
303	1
318	1
225	1
381	1
296	1
259	1
285	1
285	1
300	1
348	1
325	1
318	1
321	1
328	1
316	1
330	1
302	1
336	1
334	1
372	1
395	1
346	1
316	1
347	1
346	1
333	1
356	1
323	1
342	1
321	1
353	1
392	1
295	1
336	1
344	1
352	1
330	1
347	1
306	1
304	1
336	1
317	1
336	1
300	1
280	1
344	1
387	1
353	1
360	1
345	1
332	1
340	1
366	1
308	1
347	1
312	1
419	1
308	1
323	1
316	1
309	1
335	1
380	1
315	1
313	1
328	1
319	1
341	1
344	1
310	1
336	1
315	1
341	1
335	1
342	1
347	1
371	1
336	1
389	1
331	1
434	1
337	1
371	1
323	1
371	1
349	1
350	1
335	1
328	1
325	1
380	1
311	1
317	1
373	1
304	1
321	1
351	1
368	1
381	1
473	1
307	1
301	1
322	1
568	3
325	1
341	1
331	1
344	1
344	1
323	1
332	1
322	1
318	1
357	1
323	1
326	1
350	1
343	1
415	1
338	1
346	1
311	1
326	1
356	1
324	1
336	1
311	1
374	1
353	1
350	1
352	1
342	1
364	1
374	1
401	1
414	1
360	1
341	1
335	1
322	1
317	1
353	1
333	1
316	1
303	1
313	1
300	1
323	1
325	1
352	1
342	1
365	1
318	1
315	1
357	1
346	1
333	1
295	1
416	1
333	1
381	1
324	1
360	1
336	1
338	1
328	1
327	1
277	1
395	1
349	1
347	1
396	1
372	1
359	1
345	1
354	1
337	1
404	1
373	1
300	1
324	1
383	1
467	1
346	1
322	1
373	1
373	1
350	1
343	1
333	1
365	1
430	1
329	1
336	1
307	1
322	1
316	1
321	1
336	1
335	1
308	1
350	1
324	1
317	1
550	1
374	1
376	1
333	1
356	1
357	1
359	1
453	1
343	1
327	1
316	1
345	1
330	1
337	1
385	1
359	1
343	1
415	1
398	1
341	1
285	1
420	1
351	1
318	1
320	1
356	1
332	1
328	1
330	1
376	1
456	1
302	1
279	1
372	1
417	1
333	1
361	1
346	1
312	1
324	1
355	1
357	1
314	1
321	1
319	1
354	1
370	1
356	1
341	1
446	1
342	1
363	1
368	1
329	1
352	1
352	1
402	1
316	1
373	1
312	1
325	1
356	1
358	1
323	1
342	1
344	1
320	1
323	1
396	1
335	1
339	1
380	1
418	1
340	1
333	1
340	1
327	1
336	1
327	1
354	1
323	1
329	1
387	1
435	1
326	1
337	1
285	1
304	1
374	1
396	1
377	1
334	1
344	1
333	1
368	1
372	1
344	1
326	1
327	1
351	1
401	1
412	1
322	1
367	1
366	1
331	1
382	1
413	1
371	1
416	1
306	2
386	1
388	1
370	1
367	1
319	1
368	1
368	1
325	1
404	1
344	1
351	1
312	1
371	1
364	1
350	1
355	1
351	1
336	1
367	1
375	1
374	1
346	1
368	1
336	1
352	1
333	1
364	1
405	1
315	1
321	1
338	1
399	1
361	1
361	1
344	1
387	1
389	1
352	1
402	1
415	1
363	1
329	1
366	1
366	1
380	1
400	1
355	1
339	1
347	1
396	1
396	1
390	1
381	1
346	1
336	1
363	1
395	1
306	1
310	1
421	1
418	1
414	1
380	1
340	1
313	1
366	1
340	1
385	1
395	1
357	1
398	1
383	1
326	1
354	1
343	1
346	1
402	1
399	1
385	1
377	1
316	1
334	1
396	1
370	1
360	1
392	1
422	1
388	1
371	1
321	1
369	1
396	1
382	1
377	1
348	1
280	1
329	1
337	1
320	1
340	1
347	1
368	1
389	1
419	1
370	1
366	1
321	1
421	1
364	1
394	1
419	1
384	2
391	2
350	1
384	1
367	1
355	1
368	1
380	1
362	1
364	1
354	1
426	1
367	1
379	1
365	1
379	1
378	1
382	1
323	1
375	1
408	1
363	1
369	1
364	1
364	1
343	1
367	1
342	1
324	1
390	1
358	1
368	1
514	2
598	2
399	1
388	1
414	1
396	1
436	1
391	1
380	1
396	1
353	1
350	1
324	1
358	1
391	1
362	1
405	1
383	1
385	1
385	1
433	1
389	1
380	1
351	1
333	1
330	1
438	1
330	1
331	1
406	1
398	1
340	1
410	1
367	1
346	1
362	1
352	1
397	1
420	1
388	1
343	1
384	1
353	1
359	1
347	1
368	1
312	1
409	1
382	2
433	1
407	1
393	1
378	1
389	1
391	1
402	1
431	1
353	1
370	1
392	1
441	1
353	1
376	1
354	1
356	1
393	1
401	1
412	1
405	1
355	1
390	1
356	1
345	1
381	1
425	1
405	1
371	1
427	1
408	1
412	1
430	1
357	1
384	1
361	1
360	1
380	1
307	1
319	1
385	1
395	1
393	1
416	1
402	1
423	1
389	1
414	1
404	1
347	1
426	2
342	1
355	1
413	1
407	1
383	1
401	1
380	1
383	1
340	1
373	1
349	1
377	1
357	1
394	1
472	1
416	1
368	1
370	1
394	1
391	1
416	1
410	1
398	1
388	1
356	1
340	1
372	1
344	1
381	1
386	1
409	1
357	1
384	1
445	1
373	1
458	1
391	1
382	1
387	1
368	1
350	1
366	1
426	1
451	1
345	1
359	1
336	1
337	1
361	1
410	1
427	1
409	1
438	1
412	1
485	1
371	2
402	2
397	3
406	1
357	1
399	1
400	1
397	1
359	1
372	1
369	1
368	1
404	1
436	1
378	1
384	1
442	1
377	1
376	1
355	1
334	1
367	1
350	1
361	1
406	1
369	1
396	1
377	1
419	1
426	1
435	1
419	1
417	1
352	1
400	1
386	1
348	1
388	1
364	1
326	1
384	1
446	1
370	1
353	1
374	1
353	1
386	1
415	1
439	1
467	1
368	1
349	1
369	1
388	1
418	1
401	1
342	1
384	1
360	1
440	1
417	1
427	1
386	1
327	1
397	1
358	1
406	1
412	1
363	1
379	1
413	1
340	1
375	1
365	1
392	1
428	1
420	1
407	1
441	1
364	1
382	1
444	1
381	1
359	3
443	3
399	3
412	3
428	3
396	1
434	1
358	1
372	1
415	1
339	1
367	1
420	1
446	1
351	1
396	1
395	1
415	1
428	1
413	1
373	1
385	1
401	1
383	2
421	1
410	1
409	1
406	1
415	1
352	1
333	1
439	1
354	1
385	1
408	1
403	1
382	1
405	1
365	1
410	1
346	1
416	1
347	1
363	1
390	1
393	1
391	1
412	1
439	1
364	1
419	1
381	1
421	1
350	1
377	1
432	1
369	1
412	1
405	3
450	3
394	3
449	3
434	3
422	1
365	1
394	1
380	1
384	1
370	1
409	1
371	1
412	1
433	1
393	1
471	1
436	1
426	1
410	1
439	1
393	1
361	1
371	1
437	1
446	1
403	1
352	1
422	1
358	1
380	1
354	1
355	1
349	1
355	1
401	1
355	1
413	1
436	1
435	1
416	1
373	1
403	1
476	1
433	1
384	1
373	1
364	1
385	1
409	1
411	1
409	1
361	1
440	1
427	1
371	1
381	1
397	1
410	1
380	1
442	1
463	1
369	1
377	1
427	1
371	1
370	1
448	1
386	1
395	1
398	1
454	1
422	2
378	1
360	1
390	1
368	1
475	1
462	1
430	3
422	1
360	3
476	3
472	3
451	1
403	1
522	1
394	1
407	1
381	1
370	1
390	1
343	1
353	1
425	1
388	1
367	1
438	1
454	1
468	1
431	1
467	1
441	1
412	1
383	1
355	1
365	1
462	1
387	1
460	1
376	1
412	1
382	1
375	1
368	1
387	1
419	1
431	1
412	1
412	1
417	1
395	1
420	1
380	1
409	1
365	1
426	1
396	1
427	1
371	1
343	1
400	1
437	1
425	1
374	1
375	1
422	1
431	1
365	1
349	1
380	1
414	1
396	1
443	1
412	1
449	1
415	1
422	1
448	2
371	2
368	1
403	1
430	1
449	1
405	1
375	1
394	1
382	1
400	1
391	1
424	1
367	1
352	1
407	1
381	1
442	1
452	1
400	1
420	1
383	1
386	1
431	1
468	1
374	1
376	1
384	1
380	1
419	1
475	1
447	1
467	1
380	1
358	1
378	1
369	1
409	1
424	1
376	1
408	1
376	1
394	1
417	1
427	1
400	1
409	1
394	1
379	1
400	1
407	1
416	1
406	1
370	1
394	1
428	1
364	1
365	1
429	1
345	1
348	1
388	1
389	1
436	1
425	1
459	1
431	1
465	1
406	1
402	1
403	1
379	1
387	1
449	1
422	1
407	1
416	1
419	1
363	1
400	1
397	1
346	1
342	1
388	1
368	1
360	1
355	1
407	1
380	1
411	1
405	1
377	1
397	1
396	1
403	1
400	1
434	1
405	1
401	1
466	1
398	1
403	1
432	1
358	1
402	1
397	1
406	1
397	1
458	1
424	1
425	1
381	1
399	2
445	2
739	2
377	2
414	1
385	1
392	1
360	1
372	1
440	1
426	1
436	1
420	1
422	1
386	1
390	1
442	1
413	1
400	1
407	1
413	1
433	1
416	1
413	1
353	1
403	1
401	1
370	1
377	1
436	1
415	1
462	1
410	1
382	1
503	2
411	1
331	1
392	1
310	1
444	1
448	1
420	1
424	1
412	1
424	1
433	1
423	1
408	1
420	1
402	1
394	1
444	1
427	1
447	1
436	1
377	1
355	1
455	1
409	1
388	1
416	1
426	1
448	1
477	1
366	1
435	1
367	1
457	1
429	1
442	1
409	1
421	1
471	1
417	1
391	1
426	1
403	2
380	2
388	1
430	1
393	1
355	1
377	1
439	1
446	1
464	1
443	1
430	1
441	1
432	1
455	1
459	1
400	1
372	1
416	1
411	1
413	1
406	1
447	1
367	1
352	1
484	1
398	1
444	1
432	1
416	1
415	1
447	1
423	1
428	1
467	1
378	1
360	1
436	1
426	1
425	1
432	1
421	1
415	1
403	1
403	1
400	1
395	1
421	1
387	1
495	1
436	1
388	1
403	1
398	1
424	1
422	1
388	1
410	1
390	1
402	1
359	1
356	1
421	1
436	1
391	1
401	1
369	1
368	1
431	1
481	1
485	1
456	1
432	1
490	1
427	2
410	2
401	2
415	2
391	2
390	1
421	1
431	1
506	1
408	3
428	1
464	1
385	1
355	1
416	1
396	1
395	1
440	1
424	1
347	1
451	1
444	1
409	1
427	1
477	1
460	1
438	1
448	1
440	1
465	1
443	1
450	1
493	1
375	1
412	1
412	1
396	1
407	1
368	1
399	1
473	1
436	1
400	1
472	1
462	1
459	1
482	1
377	1
389	1
400	1
400	1
388	1
424	1
439	1
439	1
410	1
473	1
411	1
440	1
408	1
448	1
404	1
414	1
400	1
445	1
447	1
418	1
400	1
414	1
416	1
457	1
388	1
377	1
402	1
410	1
457	1
433	1
440	1
408	1
434	1
432	1
455	1
447	1
387	1
402	1
395	1
424	1
449	1
391	1
358	1
417	1
359	1
450	1
374	1
400	1
431	1
427	1
385	1
448	1
482	1
401	1
494	1
377	2
354	2
433	2
445	1
484	1
466	1
426	1
445	1
427	1
474	1
398	1
379	1
415	1
394	1
450	1
453	1
486	1
481	1
431	1
393	1
[truncated: 18,167 more rows]
