# Supplementary material for: Optimal and near-optimal exponent-pairs for the Bertalanffy-Pütter growth model
Source: PeerJ. 2018 Nov 23;6:e5973. doi: 10.7717/peerj.5973 (PMC6254241; doi:10.7717/peerj.5973)
Supplement: Supplemental Information 1 — The file F_Data contains the mass at age data of male Walleye, retrieved from Ogle (2018). The file F_Results summarizes the optimization in the form a, b (exponent-pairs), m0, p, q (optimal parameters), SSR (sum of squared errors) and m_max (asymptotic mass computed from the exponents and parameters). [file peerj-06-5973-s001.zip › SupplementalTables/F_Results.csv]

a	b	m0	p	q	sse	mmax
0	0,01	102,377	21415,3	19778,9	77750,0	2832,7
0	0,02	109,076	10489,3	8944,53	76538,7	2880,4
0	0,03	108,844	7063,98	5563,04	75852,8	2870,2
0	0,04	108,683	5350,13	3891,42	75171,8	2860,3
0	0,05	108,548	4321,63	2903,36	74495,5	2850,6
0	0,06	108,42	3635,86	2256,3	73824,1	2841,2
0	0,07	108,304	3146,01	1803,49	73157,4	2832,0
0	0,08	108,19	2778,65	1471,56	72495,6	2822,9
0	0,09	108,091	2492,93	1219,75	71838,7	2814,0
0	0,1	108,001	2264,38	1023,64	71186,7	2805,6
0	0,11	107,914	2077,39	867,732	70539,6	2796,8
0	0,12	107,839	1921,58	741,679	69897,4	2788,4
0	0,13	107,766	1789,76	638,361	69260,3	2780,1
0	0,14	107,702	1676,78	552,695	68628,1	2772,0
0	0,15	107,648	1578,88	480,969	68001,0	2764,1
0	0,16	107,594	1493,23	420,414	67378,9	2756,2
0	0,17	107,555	1417,65	368,914	66761,9	2748,4
0	0,18	107,519	1350,49	324,842	66150,0	2740,8
0	0,19	107,487	1290,41	286,916	65543,1	2733,4
0	0,2	107,471	1236,33	254,115	64941,4	2726,0
0	0,21	107,453	1187,42	225,626	64344,9	2718,7
0	0,22	107,449	1142,96	200,78	63753,4	2711,6
0	0,23	107,449	1102,37	179,037	63167,2	2704,6
0	0,24	107,453	1065,18	159,949	62586,1	2697,8
0	0,25	107,473	1030,95	143,14	62010,2	2691,0
0	0,26	107,491	999,373	128,301	61439,4	2684,3
0	0,27	107,519	970,135	115,169	60873,9	2677,7
0	0,28	107,558	942,986	103,52	60313,6	2671,3
0	0,29	107,597	917,718	93,1668	59758,5	2664,9
0	0,3	107,651	894,132	83,9466	59208,6	2658,7
0	0,31	107,705	872,076	75,722	58664,0	2652,5
0	0,32	107,77	851,399	68,3726	58124,5	2646,4
0	0,33	107,843	831,976	61,7956	57590,3	2640,4
0	0,34	107,922	813,699	55,9014	57061,3	2634,6
0	0,35	108,002	796,472	50,6124	56537,6	2628,8
0	0,36	108,099	780,199	45,8599	56019,0	2623,1
0	0,37	108,196	764,81	41,5852	55505,7	2617,4
0	0,38	108,299	750,234	37,7357	54997,6	2611,9
0	0,39	108,417	736,401	34,2652	54494,7	2606,5
0	0,4	108,529	723,269	31,1341	53997,0	2601,1
0	0,41	108,662	710,77	28,3059	53504,5	2595,8
0	0,42	108,791	698,874	25,7496	53017,2	2590,6
0	0,43	108,932	687,528	23,4368	52535,1	2585,5
0	0,44	109,074	676,702	21,3429	52058,1	2580,4
0	0,45	109,231	666,353	19,4456	51586,3	2575,4
0	0,46	109,385	656,46	17,7255	51119,6	2570,5
0	0,47	109,555	646,982	16,1646	50658,1	2565,7
0	0,48	109,721	637,906	14,7478	50201,6	2560,9
0	0,49	109,902	629,195	13,4605	49750,3	2556,2
0	0,5	110,083	620,836	12,2905	49304,0	2551,6
0	0,51	110,274	612,803	11,2265	48862,9	2547,0
0	0,52	110,468	605,081	10,2583	48426,7	2542,5
0	0,53	110,67	597,648	9,37683	47995,6	2538,1
0	0,54	110,879	590,49	8,57397	47569,5	2533,7
0	0,55	111,091	583,594	7,8424	47148,4	2529,4
0	0,56	111,305	576,945	7,1755	46732,3	2525,2
0	0,57	111,534	570,525	6,56719	46321,1	2521,0
0	0,58	111,759	564,331	6,01225	45914,8	2516,8
0	0,59	111,996	558,342	5,50566	45513,5	2512,8
0	0,6	112,235	552,555	5,04313	45117,0	2508,8
0	0,61	112,479	546,956	4,62063	44725,3	2504,8
0	0,62	112,73	541,537	4,23458	44338,5	2500,9
0	0,63	112,986	536,29	3,8817	43956,6	2497,0
0	0,64	113,243	531,207	3,55907	43579,3	2493,2
0	0,65	113,511	526,278	3,26396	43206,9	2489,5
0	0,66	113,778	521,5	2,99398	42839,2	2485,8
0	0,67	114,055	516,861	2,74689	42476,1	2482,1
0	0,68	114,33	512,361	2,52072	42117,8	2478,5
0	0,69	114,616	507,988	2,31361	41764,0	2475,0
0	0,7	114,899	503,743	2,12393	41414,9	2471,5
0	0,71	115,195	499,612	1,95014	41070,4	2468,0
0	0,72	115,487	495,599	1,79091	40730,4	2464,6
0	0,73	115,79	491,692	1,64495	40395,0	2461,2
0	0,74	116,091	487,893	1,51115	40064,1	2457,9
0	0,75	116,398	484,193	1,38845	39737,6	2454,6
0	0,76	116,711	480,589	1,27591	39415,5	2451,4
0	0,77	117,026	477,079	1,17268	39097,9	2448,2
0	0,78	117,34	473,659	1,07797	38784,6	2445,0
0	0,79	117,667	470,321	0,991032	38475,7	2441,9
0	0,8	117,989	467,07	0,911247	38171,1	2438,8
0	0,81	118,319	463,896	0,837994	37870,8	2435,8
0	0,82	118,652	460,799	0,770733	37574,7	2432,8
0	0,83	118,986	457,776	0,708964	37282,8	2429,8
0	0,84	119,324	454,824	0,652226	36995,1	2426,9
0	0,85	119,664	451,941	0,600103	36711,6	2424,0
0	0,86	120,008	449,124	0,55221	36432,2	2421,2
0	0,87	120,354	446,372	0,508199	36156,8	2418,4
0	0,88	120,704	443,68	0,467748	35885,5	2415,6
0	0,89	121,057	441,049	0,430564	35618,3	2412,8
0	0,9	121,41	438,475	0,39638	35355,0	2410,1
0	0,91	121,768	435,957	0,364946	35095,7	2407,4
0	0,92	122,127	433,493	0,33604	34840,3	2404,8
0	0,93	122,488	431,082	0,309456	34588,8	2402,2
0	0,94	122,846	428,722	0,285003	34341,1	2399,6
0	0,95	123,216	426,409	0,262505	34097,3	2397,0
0	0,96	123,583	424,144	0,241806	33857,3	2394,5
0	0,97	123,954	421,924	0,222759	33621,0	2392,0
0	0,98	124,325	419,75	0,205231	33388,4	2389,5
0	0,99	124,695	417,621	0,189099	33159,5	2387,1
0	1	125,084	415,526	0,174247	32934,5	2384,7
0	1,01	125,448	413,483	0,160579	32712,8	2382,3
0	1,02	125,826	411,473	0,147992	32494,8	2380,0
0	1,03	126,207	409,502	0,136403	32280,4	2377,6
0	1,04	126,595	407,566	0,125731	32069,5	2375,3
0	1,05	126,971	405,671	0,115904	31862,2	2373,1
0	1,06	127,541	403,752	0,106832	31658,3	2370,9
0	1,07	127,744	401,981	0,098514	31457,8	2368,6
0	1,08	128,126	400,186	0,0908332	31260,7	2366,4
0	1,09	128,513	398,424	0,0837574	31067,0	2364,2
0	1,1	128,902	396,693	0,0772375	30876,6	2362,1
0	1,11	129,289	394,994	0,0712303	30689,6	2360,0
0	1,12	129,687	393,32	0,0656937	30505,8	2357,9
0	1,13	130,074	391,68	0,0605922	30325,3	2355,8
0	1,14	130,464	390,067	0,0558901	30148,0	2353,7
0	1,15	130,862	388,48	0,0515558	29973,9	2351,7
0	1,16	131,258	386,92	0,0475604	29802,9	2349,7
0	1,17	131,653	385,386	0,0438774	29635,1	2347,7
0	1,18	132,035	383,883	0,0404826	29470,3	2345,7
0	1,19	132,442	382,396	0,0373515	29308,7	2343,8
0	1,2	132,839	380,938	0,0344648	29150,0	2341,9
0	1,21	133,237	379,502	0,031803	28994,4	2340,0
0	1,22	133,633	378,09	0,0293484	28841,7	2338,1
0	1,23	134,032	376,7	0,0270845	28692,0	2336,2
0	1,24	134,434	375,331	0,0249965	28545,2	2334,4
0	1,25	134,833	373,985	0,0230707	28401,4	2332,6
0	1,26	135,231	372,66	0,0212944	28260,3	2330,8
0	1,27	135,627	371,355	0,0196558	28122,1	2329,0
0	1,28	136,026	370,07	0,0181441	27986,7	2327,2
0	1,29	136,425	368,805	0,0167495	27854,1	2325,5
0	1,3	136,823	367,558	0,0154627	27724,3	2323,7
0	1,31	137,225	366,33	0,0142755	27597,1	2322,0
0	1,32	137,623	365,12	0,01318	27472,7	2320,3
0	1,33	138,024	363,928	0,012169	27350,9	2318,6
0	1,34	138,422	362,754	0,0112362	27231,8	2317,0
0	1,35	138,82	361,597	0,0103753	27115,2	2315,3
0	1,36	139,216	360,456	0,00958067	27001,3	2313,7
0	1,37	139,618	359,33	0,00884725	26890,0	2312,1
0	1,38	140,024	358,219	0,00817028	26781,1	2310,5
0	1,39	140,422	357,126	0,00754547	26674,8	2308,9
0	1,4	140,819	356,049	0,0069687	26570,9	2307,3
0	1,41	141,221	354,985	0,00643623	26469,5	2305,8
0	1,42	141,616	353,937	0,00594472	26370,6	2304,3
0	1,43	142,014	352,903	0,00549092	26274,0	2302,7
0	1,44	142,414	351,882	0,00507193	26179,8	2301,2
0	1,45	142,808	350,876	0,0046851	26088,1	2299,7
0	1,46	143,206	349,883	0,00432791	25998,6	2298,3
0	1,47	143,604	348,903	0,00399808	25911,4	2296,8
0	1,48	144,001	347,935	0,00369351	25826,5	2295,4
0	1,49	144,393	346,983	0,00341229	25743,9	2293,9
0	1,5	144,785	346,042	0,00315257	25663,6	2292,5
0	1,51	145,186	345,11	0,00291267	25585,4	2291,1
0	1,52	145,58	344,193	0,00269116	25509,4	2289,7
0	1,53	145,963	343,291	0,00248659	25435,6	2288,3
0	1,54	146,367	342,392	0,00229756	25364,0	2287,0
0	1,55	146,758	341,509	0,00212301	25294,5	2285,6
0	1,56	147,151	340,637	0,00196178	25227,0	2284,3
0	1,57	147,546	339,776	0,00181286	25161,7	2282,9
0	1,58	147,932	338,926	0,00167527	25098,4	2281,6
0	1,59	148,322	338,084	0,00154816	25037,2	2280,3
0	1,6	148,718	337,253	0,00143074	24977,9	2279,0
0	1,61	149,099	336,435	0,00132228	24920,7	2277,7
0	1,62	149,483	335,626	0,00122207	24865,4	2276,5
0	1,63	149,882	334,824	0,00112948	24812,1	2275,2
0	1,64	150,264	334,033	0,00104392	24760,7	2274,0
0	1,65	150,643	333,254	0,000964889	24711,2	2272,7
0	1,66	151,027	332,481	0,000891852	24663,7	2271,5
0	1,67	151,408	331,718	0,000824366	24617,9	2270,3
0	1,68	151,807	330,96	0,000761992	24574,1	2269,1
0	1,69	152,181	330,216	0,000704371	24532,0	2267,9
0	1,7	152,552	329,487	0,000651148	24491,8	2266,7
0	1,71	152,942	328,755	0,000601925	24453,4	2265,5
0	1,72	153,311	328,033	0,000556432	24416,7	2264,4
0	1,73	153,718	327,313	0,000514383	24381,8	2263,2
0	1,74	154,089	326,614	0,000475551	24348,6	2262,1
0	1,75	154,448	325,927	0,000439675	24317,2	2260,9
0	1,76	154,852	325,226	0,000406461	24287,4	2259,8
0	1,77	155,228	324,543	0,000375784	24259,3	2258,7
0	1,78	155,585	323,878	0,000347455	24232,9	2257,6
0	1,79	155,987	323,198	0,000321224	24208,2	2256,5
0	1,8	156,345	322,547	0,00029702	24185,0	2255,4
0	1,81	156,707	321,901	0,000274639	24163,4	2254,3
0	1,82	157,091	321,251	0,000253937	24143,5	2253,3
0	1,83	157,428	320,63	0,000234828	24125,1	2252,2
0	1,84	157,821	319,986	0,000217124	24108,3	2251,1
0	1,85	158,167	319,375	0,00020079	24093,0	2250,1
0	1,86	158,535	318,756	0,000185673	24079,2	2249,0
0	1,87	158,948	318,121	0,000171671	24067,0	2248,1
0	1,88	159,301	317,522	0,000158759	24056,2	2247,1
0	1,89	159,717	316,896	0,000146789	24046,9	2246,2
0	1,9	160,027	316,345	0,000135786	24039,0	2245,0
0	1,91	160,413	315,723	0,000125543	24032,7	2244,2
0	1,92	160,648	315,194	0,000116135	24027,6	2243,1
0	1,93	161,147	314,573	0,000107382	24024,1	2242,2
0	1,94	161,352	314,035	9,93225E-05	24022,0	2241,2
0	1,95	161,827	313,452	9,18559E-05	24021,1	2240,2
0	1,96	162,266	312,873	8,49469E-05	24021,7	2239,3
0	1,97	162,405	312,378	0,00007858	24023,6	2238,4
0	1,98	162,782	311,829	7,26807E-05	24026,9	2237,4
0	1,99	163,385	311,191	6,71913E-05	24031,6	2236,7
0	2	163,665	310,7	6,21666E-05	24037,3	2235,6
0,01	0,03	108,796	9878,43	8424,76	75148,8	2861,0
0,01	0,04	108,58	6652,15	5239,79	74464,8	2850,6
0,01	0,05	108,427	5037,83	3665,26	73785,7	2841,0
0,01	0,06	108,303	4069,05	2734,58	73111,6	2831,7
0,01	0,07	108,182	3423,14	2125,13	72442,4	2822,6
0,01	0,08	108,078	2961,74	1698,63	71778,1	2813,6
0,01	0,09	107,98	2615,7	1385,98	71118,9	2804,7
0,01	0,1	107,889	2346,58	1148,8	70464,6	2796,2
0,01	0,11	107,813	2131,29	964,09	69815,3	2787,7
0,01	0,12	107,735	1955,17	817,241	69171,1	2779,4
0,01	0,13	107,672	1808,41	698,515	68532,0	2771,3
0,01	0,14	107,614	1684,24	601,202	67898,0	2763,2
0,01	0,15	107,561	1577,82	520,517	67269,1	2755,2
0,01	0,16	107,519	1485,6	452,961	66645,4	2747,5
0,01	0,17	107,478	1404,92	395,927	66026,8	2739,9
0,01	0,18	107,452	1333,74	347,423	65413,5	2732,4
0,01	0,19	107,43	1270,47	305,914	64805,3	2725,0
0,01	0,2	107,412	1213,88	270,195	64202,3	2717,7
0,01	0,21	107,41	1162,94	239,302	63604,6	2710,5
0,01	0,22	107,404	1116,87	212,47	63012,1	2703,5
0,01	0,23	107,416	1074,99	189,071	62424,9	2696,6
0,01	0,24	107,431	1036,75	168,594	61843,0	2689,7
0,01	0,25	107,45	1001,71	150,616	61266,3	2683,0
0,01	0,26	107,483	969,474	134,787	60695,0	2676,4
0,01	0,27	107,514	939,726	120,812	60128,9	2670,0
0,01	0,28	107,563	912,179	108,444	59568,2	2663,6
0,01	0,29	107,612	886,607	97,4742	59012,7	2657,3
0,01	0,3	107,671	862,801	87,724	58462,6	2651,1
0,01	0,31	107,739	840,583	79,0413	57917,8	2645,0
0,01	0,32	107,807	819,806	71,2962	57378,4	2639,0
0,01	0,33	107,887	800,327	64,3754	56844,2	2633,1
0,01	0,34	107,979	782,027	58,1817	56315,4	2627,2
0,01	0,35	108,071	764,81	52,6315	55791,9	2621,5
0,01	0,36	108,174	748,577	47,6508	55273,7	2615,9
0,01	0,37	108,283	733,247	43,1758	54760,8	2610,3
0,01	0,38	108,396	718,75	39,1505	54253,3	2604,9
0,01	0,39	108,522	705,012	35,5255	53751,0	2599,5
0,01	0,4	108,647	691,985	32,2581	53254,1	2594,1
0,01	0,41	108,79	679,604	29,3094	52762,4	2588,9
0,01	0,42	108,925	667,836	26,6468	52276,0	2583,8
0,01	0,43	109,076	656,624	24,2398	51794,9	2578,7
0,01	0,44	109,236	645,933	22,0621	51319,0	2573,7
0,01	0,45	109,396	635,732	20,0907	50848,4	2568,8
0,01	0,46	109,568	625,981	18,3043	50383,0	2563,9
0,01	0,47	109,742	616,657	16,6848	49922,8	2559,1
0,01	0,48	109,926	607,729	15,2153	49467,8	2554,4
0,01	0,49	110,111	599,175	13,8814	49018,0	2549,8
0,01	0,5	110,31	590,966	12,6695	48573,4	2545,2
0,01	0,51	110,508	583,09	11,568	48133,9	2540,7
0,01	0,52	110,717	575,519	10,5663	47699,6	2536,2
0,01	0,53	110,93	568,24	9,65479	47270,3	2531,9
0,01	0,54	111,147	561,237	8,82502	46846,2	2527,5
0,01	0,55	111,372	554,492	8,06926	46427,1	2523,3
0,01	0,56	111,603	547,992	7,38058	46013,0	2519,1
0,01	0,57	111,837	541,724	6,75278	45604,0	2514,9
0,01	0,58	112,082	535,674	6,18019	45200,0	2510,9
0,01	0,59	112,326	529,835	5,65781	44801,0	2506,8
0,01	0,6	112,579	524,192	5,18098	44406,9	2502,9
0,01	0,61	112,836	518,736	4,74561	44017,7	2498,9
0,01	0,62	113,096	513,46	4,34795	43633,5	2495,1
0,01	0,63	113,368	508,351	3,98457	43254,1	2491,3
0,01	0,64	113,636	503,406	3,65247	42879,5	2487,5
0,01	0,65	113,916	498,613	3,34879	42509,8	2483,8
0,01	0,66	114,197	493,968	3,07106	42144,9	2480,1
0,01	0,67	114,484	489,463	2,81696	41784,7	2476,6
0,01	0,68	114,775	485,092	2,58443	41429,3	2473,0
0,01	0,69	115,072	480,848	2,37157	41078,6	2469,5
0,01	0,7	115,37	476,727	2,17667	40732,5	2466,0
0,01	0,71	115,672	472,724	1,99817	40391,1	2462,6
0,01	0,72	115,982	468,831	1,83464	40054,3	2459,2
0,01	0,73	116,297	465,045	1,68478	39722,1	2455,9
0,01	0,74	116,611	461,364	1,54744	39394,4	2452,6
0,01	0,75	116,929	457,782	1,42154	39071,3	2449,4
0,01	0,76	117,261	454,291	1,30608	38752,6	2446,2
0,01	0,77	117,581	450,895	1,2002	38438,4	2443,0
0,01	0,78	117,914	447,585	1,10306	38128,6	2439,9
0,01	0,79	118,25	444,358	1,01394	37823,2	2436,8
0,01	0,8	118,585	441,214	0,932156	37522,2	2433,8
0,01	0,81	118,927	438,147	0,857087	37225,5	2430,8
0,01	0,82	119,272	435,154	0,78817	36933,1	2427,8
0,01	0,83	119,619	432,235	0,724892	36644,9	2424,9
0,01	0,84	119,97	429,384	0,66678	36361,0	2422,0
0,01	0,85	120,323	426,601	0,613404	36081,3	2419,1
0,01	0,86	120,681	423,881	0,564368	35805,7	2416,3
0,01	0,87	121,04	421,225	0,519315	35534,3	2413,5
0,01	0,88	121,4	418,63	0,477915	35266,9	2410,8
0,01	0,89	121,765	416,09	0,439862	35003,6	2408,1
0,01	0,9	122,135	413,609	0,404886	34744,3	2405,4
0,01	0,91	122,5	411,183	0,372733	34489,0	2402,7
0,01	0,92	122,872	408,808	0,343167	34237,7	2400,1
0,01	0,93	123,239	406,487	0,315982	33990,3	2397,5
0,01	0,94	123,592	404,228	0,290991	33746,8	2395,0
0,01	0,95	123,997	401,984	0,267974	33507,1	2392,5
0,01	0,96	124,381	399,802	0,246814	33271,3	2390,0
0,01	0,97	124,77	397,665	0,227347	33039,3	2387,5
0,01	0,98	125,141	395,575	0,209436	32811,0	2385,1
0,01	0,99	125,527	393,525	0,192952	32586,4	2382,7
0,01	1	125,913	391,515	0,177781	32365,5	2380,3
0,01	1,01	126,307	389,543	0,163815	32148,3	2377,9
0,01	1,02	126,699	387,611	0,150959	31934,7	2375,6
0,01	1,03	127,095	385,714	0,139123	31724,6	2373,3
0,01	1,04	127,487	383,856	0,128226	31518,2	2371,1
0,01	1,05	127,866	382,037	0,118194	31315,2	2368,8
0,01	1,06	128,266	380,246	0,108952	31115,8	2366,6
0,01	1,07	128,668	378,488	0,10044	30919,8	2364,4
0,01	1,08	129,059	376,766	0,0926014	30727,3	2362,2
0,01	1,09	129,461	375,072	0,0853793	30538,1	2360,1
0,01	1,1	129,861	373,41	0,0787263	30352,3	2358,0
0,01	1,11	130,264	371,776	0,0725963	30169,8	2355,9
0,01	1,12	130,666	370,173	0,0669484	29990,6	2353,8
0,01	1,13	131,068	368,597	0,0617438	29814,7	2351,8
0,01	1,14	131,472	367,048	0,0569475	29642,0	2349,7
0,01	1,15	131,872	365,528	0,0525272	29472,5	2347,7
0,01	1,16	132,278	364,031	0,0484528	29306,2	2345,7
0,01	1,17	132,688	362,559	0,0446969	29143,0	2343,8
0,01	1,18	133,092	361,113	0,0412348	28982,9	2341,8
0,01	1,19	133,498	359,692	0,0380431	28826,0	2339,9
0,01	1,2	133,906	358,293	0,0351003	28672,0	2338,0
0,01	1,21	134,312	356,917	0,032387	28521,1	2336,1
0,01	1,22	134,722	355,563	0,029885	28373,2	2334,3
0,01	1,23	135,13	354,231	0,0275778	28228,2	2332,4
0,01	1,24	135,538	352,921	0,0254501	28086,1	2330,6
0,01	1,25	135,945	351,631	0,023487	27947,0	2328,9
0,01	1,26	136,352	350,361	0,0216778	27810,7	2327,0
0,01	1,27	136,763	349,111	0,0200082	27677,3	2325,3
0,01	1,28	137,173	347,879	0,0184682	27546,7	2323,5
0,01	1,29	137,58	346,668	0,0170475	27418,9	2321,8
0,01	1,3	137,991	345,473	0,0157368	27293,8	2320,1
0,01	1,31	138,402	344,297	0,0145275	27171,5	2318,4
0,01	1,32	138,811	343,139	0,0134118	27051,8	2316,7
0,01	1,33	139,221	341,998	0,0123824	26934,9	2315,0
0,01	1,34	139,632	340,872	0,0114323	26820,5	2313,4
0,01	1,35	140,039	339,765	0,0105557	26708,8	2311,8
0,01	1,36	140,448	338,673	0,00974674	26599,7	2310,2
0,01	1,37	140,854	337,597	0,00900013	26493,2	2308,6
0,01	1,38	141,263	336,536	0,00831103	26389,2	2307,0
0,01	1,39	141,67	335,491	0,00767502	26287,7	2305,4
0,01	1,4	142,078	334,461	0,00708797	26188,7	2303,9
0,01	1,41	142,489	333,442	0,00654599	26092,1	2302,4
0,01	1,42	142,889	332,441	0,00604578	25998,0	2300,8
0,01	1,43	143,297	331,452	0,00558395	25906,3	2299,3
0,01	1,44	143,708	330,475	0,00515757	25817,0	2297,9
0,01	1,45	144,113	329,514	0,00476397	25730,1	2296,4
0,01	1,46	144,521	328,563	0,0044005	25645,4	2294,9
0,01	1,47	144,926	327,627	0,00406494	25563,1	2293,5
0,01	1,48	145,332	326,702	0,00375508	25483,1	2292,1
0,01	1,49	145,731	325,792	0,00346899	25405,3	2290,6
0,01	1,5	146,136	324,892	0,00320478	25329,8	2289,2
0,01	1,51	146,542	324,003	0,00296078	25256,5	2287,9
0,01	1,52	146,944	323,126	0,00273547	25185,4	2286,5
0,01	1,53	147,342	322,263	0,0025274	25116,4	2285,1
0,01	1,54	147,744	321,407	0,00233518	25049,6	2283,8
0,01	1,55	148,147	320,563	0,00215767	24985,0	2282,4
0,01	1,56	148,544	319,73	0,00199371	24922,4	2281,1
0,01	1,57	148,946	318,907	0,00184226	24861,8	2279,8
0,01	1,58	149,342	318,096	0,00170238	24803,4	2278,5
0,01	1,59	149,743	317,293	0,00157315	24747,0	2277,2
0,01	1,6	150,143	316,499	0,00145377	24692,6	2275,9
0,01	1,61	150,537	315,717	0,0013435	24640,1	2274,6
0,01	1,62	150,928	314,945	0,00124162	24589,7	2273,4
0,01	1,63	151,328	314,181	0,00114751	24541,2	2272,1
0,01	1,64	151,723	313,43	0,00106058	24494,6	2270,9
0,01	1,65	152,116	312,679	0,000980195	24450,0	2269,7
0,01	1,66	152,511	311,945	0,000905988	24407,2	2268,5
0,01	1,67	152,9	311,214	0,000837373	24366,3	2267,3
0,01	1,68	153,293	310,493	0,000773993	24327,2	2266,1
0,01	1,69	153,667	309,793	0,000715483	24289,9	2264,9
0,01	1,7	154,074	309,078	0,000661316	24254,5	2263,7
0,01	1,71	154,438	308,397	0,000611362	24220,8	2262,5
0,01	1,72	154,83	307,701	0,000565107	24188,9	2261,4
0,01	1,73	155,237	307,016	0,000522388	24158,8	2260,3
0,01	1,74	155,621	306,345	0,000482921	24130,4	2259,2
0,01	1,75	155,983	305,694	0,000446481	24103,7	2258,0
0,01	1,76	156,385	305,027	0,000412743	24078,6	2256,9
0,01	1,77	156,775	304,374	0,000381575	24055,3	2255,9
0,01	1,78	157,149	303,736	0,000352787	24033,6	2254,7
0,01	1,79	157,54	303,096	0,000326159	24013,5	2253,7
0,01	1,8	157,9	302,483	0,00030159	23995,1	2252,5
0,01	1,81	158,285	301,853	0,000278829	23978,3	2251,5
0,01	1,82	158,637	301,252	0,00025783	23963,0	2250,4
0,01	1,83	158,999	300,65	0,000238404	23949,3	2249,4
0,01	1,84	159,402	300,039	0,000220429	23937,2	2248,3
0,01	1,85	159,76	299,451	0,000203831	23926,5	2247,3
0,01	1,86	160,118	298,864	0,000188478	23917,4	2246,3
0,01	1,87	160,523	298,269	0,000174274	23909,9	2245,3
0,01	1,88	160,855	297,702	0,000161164	23903,7	2244,3
0,01	1,89	161,282	297,115	0,000149019	23899,1	2243,3
0,01	1,9	161,641	296,556	0,000137811	23895,9	2242,3
0,01	1,91	161,972	296,012	0,000127454	23894,1	2241,3
0,01	1,92	162,299	295,461	0,000117863	23893,7	2240,4
0,01	1,93	162,77	294,885	0,000108988	23894,8	2239,5
0,01	1,94	163,139	294,342	0,000100793	23897,2	2238,5
0,01	1,95	163,497	293,809	9,32194E-05	23901,0	2237,5
0,01	1,96	163,797	293,299	8,62236E-05	23906,1	2236,6
0,01	1,97	164,276	292,73	7,97243E-05	23912,7	2235,8
0,01	1,98	164,579	292,233	7,37476E-05	23920,4	2234,8
0,01	1,99	164,919	291,72	6,82082E-05	23929,5	2233,9
0,01	2	165,29	291,224	6,30931E-05	23939,9	2232,9
0,02	0,04	108,455	9305,06	7936,87	73762,8	2841,2
0,02	0,05	108,34	6263,77	4934,85	73081,1	2831,8
0,02	0,06	108,192	4743,38	3451,94	72404,4	2822,4
0,02	0,07	108,078	3830,94	2575,4	71732,7	2813,3
0,02	0,08	107,971	3222,59	2001,4	71066,1	2804,5
0,02	0,09	107,877	2788,03	1599,71	70404,6	2795,9
0,02	0,1	107,793	2462,11	1305,25	69748,2	2787,2
0,02	0,11	107,711	2208,65	1081,88	69096,9	2778,8
0,02	0,12	107,649	2005,88	907,92	68450,7	2770,6
0,02	0,13	107,585	1840	769,617	67809,8	2762,5
0,02	0,14	107,533	1701,77	657,803	67174,0	2754,5
0,02	0,15	107,488	1584,82	566,154	66543,5	2746,7
0,02	0,16	107,444	1484,6	490,168	65918,2	2739,1
0,02	0,17	107,419	1397,73	426,545	65298,2	2731,4
0,02	0,18	107,394	1321,74	372,832	64683,5	2724,0
0,02	0,19	107,38	1254,7	327,153	64074,1	2716,8
0,02	0,2	107,373	1195,11	288,062	63470,0	2709,6
0,02	0,21	107,368	1141,8	254,424	62871,3	2702,4
0,02	0,22	107,38	1093,83	225,331	62277,9	2695,5
0,02	0,23	107,39	1050,43	200,063	61689,8	2688,6
0,02	0,24	107,416	1010,98	178,027	61107,2	2681,9
0,02	0,25	107,444	974,97	158,744	60529,9	2675,3
0,02	0,26	107,483	941,961	141,814	59958,1	2668,7
0,02	0,27	107,528	911,598	126,908	59391,6	2662,3
0,02	0,28	107,578	883,576	113,749	58830,6	2655,9
0,02	0,29	107,641	857,629	102,102	58274,9	2649,7
0,02	0,3	107,703	833,543	91,7724	57724,7	2643,6
0,02	0,31	107,782	811,115	82,5908	57179,9	2637,6
0,02	0,32	107,866	790,187	74,415	56640,5	2631,7
0,02	0,33	107,951	770,615	67,1221	56106,6	2625,8
0,02	0,34	108,051	752,263	60,6052	55578,1	2620,1
0,02	0,35	108,153	735,029	54,7736	55054,9	2614,4
0,02	0,36	108,264	718,808	49,5475	54537,3	2608,8
0,02	0,37	108,383	703,516	44,8579	54025,0	2603,3
0,02	0,38	108,508	689,075	40,6445	53518,1	2597,9
0,02	0,39	108,641	675,416	36,8544	53016,6	2592,6
0,02	0,4	108,78	662,476	33,4415	52520,5	2587,3
0,02	0,41	108,928	650,2	30,365	52029,8	2582,2
0,02	0,42	109,081	638,54	27,5891	51544,5	2577,1
0,02	0,43	109,241	627,449	25,0821	51064,5	2572,0
0,02	0,44	109,41	616,885	22,8159	50589,9	2567,1
0,02	0,45	109,583	606,815	20,7658	50120,5	2562,3
0,02	0,46	109,762	597,203	18,9098	49656,6	2557,4
0,02	0,47	109,952	588,016	17,2281	49197,9	2552,7
0,02	0,48	110,143	579,231	15,7035	48744,5	2548,0
0,02	0,49	110,347	570,817	14,3201	48296,4	2543,5
0,02	0,5	110,549	562,757	13,0644	47853,5	2538,9
0,02	0,51	110,767	555,022	11,9235	47415,8	2534,5
0,02	0,52	110,981	547,601	10,8867	46983,4	2530,1
0,02	0,53	111,208	540,467	9,94375	46556,1	2525,7
0,02	0,54	111,439	533,608	9,08577	46134,1	2521,5
0,02	0,55	111,675	527,008	8,30472	45717,2	2517,3
0,02	0,56	111,919	520,651	7,59333	45305,3	2513,1
0,02	0,57	112,164	514,527	6,94514	44898,6	2509,0
0,02	0,58	112,419	508,619	6,35422	44497,0	2505,0
0,02	0,59	112,677	502,919	5,81532	44100,4	2501,0
0,02	0,6	112,943	497,415	5,32363	43708,9	2497,1
0,02	0,61	113,213	492,096	4,87486	43322,3	2493,2
0,02	0,62	113,489	486,954	4,46511	42940,7	2489,4
0,02	0,63	113,769	481,98	4,09085	42564,1	2485,6
0,02	0,64	114,053	477,167	3,74889	42192,3	2481,9
0,02	0,65	114,344	472,505	3,43633	41825,5	2478,3
0,02	0,66	114,638	467,988	3,15056	41463,5	2474,6
0,02	0,67	114,934	463,611	2,8892	41106,3	2471,1
0,02	0,68	115,241	459,363	2,65009	40753,9	2467,5
0,02	0,69	115,549	455,243	2,43128	40406,3	2464,1
0,02	0,7	115,862	451,242	2,23097	40063,4	2460,7
0,02	0,71	116,182	447,356	2,04757	39725,3	2457,3
0,02	0,72	116,5	443,583	1,87961	39391,7	2454,0
0,02	0,73	116,827	439,913	1,72574	39062,9	2450,7
0,02	0,74	117,156	436,346	1,58475	38738,6	2447,4
0,02	0,75	117,488	432,875	1,45553	38418,9	2444,2
0,02	0,76	117,828	429,496	1,33706	38103,8	2441,1
0,02	0,77	118,165	426,208	1,22845	37793,1	2437,9
0,02	0,78	118,509	423,005	1,12883	37486,9	2434,8
0,02	0,79	118,854	419,886	1,03745	37185,2	2431,8
0,02	0,8	119,208	416,845	0,953605	36887,8	2428,8
0,02	0,81	119,593	413,864	0,876622	36594,9	2425,9
0,02	0,82	119,917	410,987	0,806042	36306,3	2422,9
0,02	0,83	120,274	408,166	0,741213	36022,0	2420,0
0,02	0,84	120,638	405,414	0,68169	35741,9	2417,2
0,02	0,85	121,015	402,722	0,627019	35466,1	2414,4
0,02	0,86	121,376	400,1	0,576816	35194,4	2411,6
0,02	0,87	121,746	397,537	0,530694	34927,0	2408,8
0,02	0,88	122,122	395,032	0,488316	34663,6	2406,1
0,02	0,89	122,496	392,585	0,449377	34404,4	2403,4
0,02	0,9	122,878	390,191	0,413588	34149,3	2400,8
0,02	0,91	123,255	387,853	0,380693	33898,1	2398,2
0,02	0,92	123,642	385,563	0,35045	33650,9	2395,6
0,02	0,93	124,03	383,323	0,322644	33407,8	2393,0
0,02	0,94	124,418	381,132	0,297075	33168,4	2390,5
0,02	0,95	124,807	378,988	0,273559	32933,1	2388,0
0,02	0,96	125,204	376,886	0,251928	32701,5	2385,6
0,02	0,97	125,602	374,829	0,23203	32473,8	2383,1
0,02	0,98	125,967	372,823	0,213731	32249,9	2380,7
0,02	0,99	126,385	370,844	0,196883	32029,7	2378,3
0,02	1	126,785	368,91	0,181382	31813,2	2376,0
0,02	1,01	127,185	367,015	0,167116	31600,4	2373,7
0,02	1,02	127,586	365,157	0,153986	31391,2	2371,4
0,02	1,03	127,955	363,355	0,14191	31185,7	2369,0
0,02	1,04	128,393	361,548	0,130771	30983,7	2366,9
0,02	1,05	128,788	359,799	0,120527	30785,3	2364,6
0,02	1,06	129,205	358,076	0,111091	30590,4	2362,4
0,02	1,07	129,617	356,387	0,102402	30399,0	2360,3
0,02	1,08	130,024	354,732	0,0944009	30211,0	2358,1
0,02	1,09	130,434	353,106	0,0870307	30026,5	2356,0
0,02	1,1	130,845	351,509	0,0802417	29845,3	2353,9
0,02	1,11	131,257	349,942	0,0739874	29667,4	2351,9
0,02	1,12	131,67	348,402	0,0682252	29492,9	2349,8
0,02	1,13	132,084	346,889	0,0629158	29321,6	2347,8
0,02	1,14	132,498	345,403	0,0580235	29153,6	2345,8
0,02	1,15	132,913	343,943	0,053515	28988,8	2343,8
0,02	1,16	133,329	342,507	0,0493599	28827,2	2341,8
0,02	1,17	133,745	341,097	0,0455302	28668,8	2339,9
0,02	1,18	134,161	339,71	0,0420002	28513,5	2338,0
0,02	1,19	134,58	338,345	0,038746	28361,2	2336,1
0,02	1,2	134,997	337,004	0,0357461	28212,1	2334,2
0,02	1,21	135,414	335,685	0,0329804	28065,9	2332,4
0,02	1,22	135,834	334,387	0,0304303	27922,8	2330,5
0,02	1,23	136,251	333,111	0,0280789	27782,6	2328,7
0,02	1,24	136,669	331,855	0,0259106	27645,4	2326,9
0,02	1,25	137,086	330,62	0,0239111	27511,0	2325,1
0,02	1,26	137,501	329,404	0,022067	27379,6	2323,4
0,02	1,27	137,922	328,206	0,0203661	27251,0	2321,6
0,02	1,28	138,341	327,027	0,0187972	27125,2	2319,9
0,02	1,29	138,759	325,866	0,01735	27002,2	2318,2
0,02	1,3	139,181	324,723	0,016015	26882,0	2316,5
0,02	1,31	139,599	323,597	0,014783	26764,6	2314,9
0,02	1,32	140,02	322,487	0,0136471	26649,8	2313,2
0,02	1,33	140,447	321,392	0,0125986	26537,7	2311,5
0,02	1,34	140,866	320,316	0,0116314	26428,2	2309,9
0,02	1,35	141,28	319,257	0,0107389	26321,4	2308,3
0,02	1,36	141,695	318,213	0,00991525	26217,1	2306,7
0,02	1,37	142,111	317,184	0,00915519	26115,5	2305,2
0,02	1,38	142,531	316,168	0,00845368	26016,3	2303,6
0,02	1,39	142,947	315,169	0,00780632	25919,7	2302,0
0,02	1,4	143,363	314,182	0,00720875	25825,6	2300,5
0,02	1,41	143,781	313,209	0,00665721	25733,9	2299,0
0,02	1,42	144,196	312,251	0,00614811	25644,7	2297,5
0,02	1,43	144,611	311,305	0,00567816	25557,9	2296,0
0,02	1,44	145,024	310,373	0,00524434	25473,5	2294,6
0,02	1,45	145,437	309,454	0,00484383	25391,4	2293,1
0,02	1,46	145,854	308,546	0,00447405	25311,7	2291,7
0,02	1,47	146,272	307,65	0,00413264	25234,3	2290,2
0,02	1,48	146,685	306,766	0,00381743	25159,1	2288,8
0,02	1,49	147,094	305,896	0,00352641	25086,2	2287,4
0,02	1,5	147,502	305,037	0,00325768	25015,6	2286,0
0,02	1,51	147,915	304,188	0,00300951	24947,2	2284,7
0,02	1,52	148,328	303,351	0,00278036	24881,0	2283,3
0,02	1,53	148,737	302,525	0,00256872	24816,9	2282,0
0,02	1,54	149,147	301,707	0,00237324	24754,9	2280,6
0,02	1,55	149,555	300,902	0,00219274	24695,1	2279,3
0,02	1,56	149,959	300,107	0,00202603	24637,4	2278,0
0,02	1,57	150,369	299,323	0,00187207	24581,8	2276,7
0,02	1,58	150,778	298,545	0,00172981	24528,2	2275,4
0,02	1,59	151,182	297,779	0,00159842	24476,6	2274,1
0,02	1,6	151,586	297,023	0,00147707	24427,1	2272,9
0,02	1,61	151,988	296,276	0,00136497	24379,5	2271,6
0,02	1,62	152,394	295,538	0,0012614	24333,9	2270,4
0,02	1,63	152,795	294,809	0,00116573	24290,3	2269,2
0,02	1,64	153,196	294,091	0,00107737	24248,5	2267,9
0,02	1,65	153,6	293,376	0,000995686	24208,7	2266,7
0,02	1,66	153,997	292,673	0,000920245	24170,7	2265,5
0,02	1,67	154,389	291,98	0,000850546	24134,6	2264,3
0,02	1,68	154,796	291,291	0,000786131	24100,3	2263,2
0,02	1,69	155,182	290,62	0,000726658	24067,9	2262,0
0,02	1,7	155,591	289,942	0,000671633	24037,3	2260,9
0,02	1,71	155,967	289,289	0,000620863	24008,4	2259,7
0,02	1,72	156,378	288,625	0,000573872	23981,3	2258,6
0,02	1,73	156,774	287,975	0,000530475	23956,0	2257,5
0,02	1,74	157,167	287,335	0,000490378	23932,3	2256,3
0,02	1,75	157,542	286,711	0,000453353	23910,4	2255,2
0,02	1,76	157,945	286,075	0,000419073	23890,1	2254,2
0,02	1,77	158,336	285,457	0,000387428	23871,6	2253,1
0,02	1,78	158,715	284,85	0,000358188	23854,6	2252,0
0,02	1,79	159,113	284,24	0,00033114	23839,3	2250,9
0,02	1,8	159,47	283,658	0,00030619	23825,5	2249,8
0,02	1,81	159,879	283,052	0,000283061	23813,5	2248,8
0,02	1,82	160,284	282,457	0,000261696	23802,9	2247,8
0,02	1,83	160,609	281,905	0,000242007	23793,9	2246,6
0,02	1,84	160,997	281,329	0,00022376	23786,5	2245,6
0,02	1,85	161,377	280,763	0,000206897	23780,5	2244,6
0,02	1,86	161,757	280,202	0,000191307	23776,1	2243,6
0,02	1,87	162,162	279,634	0,000176881	23773,2	2242,7
0,02	1,88	162,518	279,095	0,000163569	23771,7	2241,6
0,02	1,89	162,931	278,526	0,000151226	23771,8	2240,8
0,02	1,9	163,259	278,018	0,000139874	23773,2	2239,6
0,02	1,91	163,724	277,445	0,00012931	23776,1	2238,8
0,02	1,92	164,11	276,913	0,000119575	23780,4	2237,9
0,02	1,93	164,403	276,428	0,000110607	23786,0	2236,8
0,02	1,94	164,782	275,91	0,000102289	23793,0	2235,9
0,02	1,95	165,195	275,379	9,45843E-05	23801,4	2235,0
0,02	1,96	165,518	274,895	8,74873E-05	23811,1	2234,0
0,02	1,97	165,993	274,389	8,09081E-05	23822,2	2233,1
0,02	1,98	166,248	273,888	7,48226E-05	23834,6	2232,3
0,02	1,99	166,632	273,4	6,92047E-05	23848,3	2231,3
0,02	2	167,019	272,903	6,40007E-05	23863,3	2230,5
0,03	0,05	108,183	8763,04	7475,55	72381,6	2822,2
0,03	0,06	108,12	5897,6	4647,27	71702,5	2813,5
0,03	0,07	107,982	4465,76	3250,74	71028,5	2804,3
0,03	0,08	107,878	3606,48	2425,27	70359,6	2795,6
0,03	0,09	107,787	3033,54	1884,7	69695,9	2786,9
0,03	0,1	107,699	2624,31	1506,43	69037,4	2778,4
0,03	0,11	107,629	2317,37	1229,12	68384,2	2770,2
0,03	0,12	107,561	2078,67	1018,77	67736,2	2761,9
0,03	0,13	107,51	1887,7	854,946	67093,5	2753,9
0,03	0,14	107,461	1731,48	724,703	66456,1	2746,0
0,03	0,15	107,418	1601,31	619,409	65824,1	2738,3
0,03	0,16	107,391	1491,16	533,101	65197,4	2730,7
0,03	0,17	107,362	1396,77	461,545	64576,1	2723,2
0,03	0,18	107,352	1314,96	401,631	63960,2	2715,8
0,03	0,19	107,338	1243,4	351,052	63349,6	2708,6
0,03	0,2	107,34	1180,25	308,037	62744,6	2701,4
0,03	0,21	107,346	1124,14	271,227	62144,9	2694,5
0,03	0,22	107,358	1073,93	239,55	61550,7	2687,6
0,03	0,23	107,383	1028,75	212,156	60962,0	2680,9
0,03	0,24	107,411	987,876	188,362	60378,8	2674,2
0,03	0,25	107,452	950,721	167,613	59801,0	2667,6
0,03	0,26	107,493	916,806	149,456	59228,8	2661,1
0,03	0,27	107,552	885,714	133,514	58662,0	2654,8
0,03	0,28	107,608	857,119	119,479	58100,8	2648,5
0,03	0,29	107,68	830,722	107,087	57545,1	2642,4
0,03	0,3	107,752	806,289	96,1216	56994,9	2636,3
0,03	0,31	107,837	783,599	86,3953	56450,2	2630,3
0,03	0,32	107,931	762,475	77,7505	55911,1	2624,5
0,03	0,33	108,027	742,765	70,0529	55377,5	2618,7
0,03	0,34	108,136	724,326	63,1859	54849,4	2613,0
0,03	0,35	108,248	707,043	57,0504	54326,8	2607,4
0,03	0,36	108,372	690,806	51,5597	53809,7	2601,9
0,03	0,37	108,496	675,53	46,6396	53298,1	2596,5
0,03	0,38	108,637	661,122	42,2242	52792,1	2591,1
0,03	0,39	108,776	647,521	38,2576	52291,5	2585,8
0,03	0,4	108,929	634,652	34,6893	51796,4	2580,7
0,03	0,41	109,085	622,464	31,4764	51306,8	2575,5
0,03	0,42	109,254	610,898	28,58	50822,6	2570,5
0,03	0,43	109,42	599,915	25,9669	50343,9	2565,5
0,03	0,44	109,601	589,465	23,6067	49870,7	2560,6
0,03	0,45	109,786	579,514	21,4734	49402,8	2555,8
0,03	0,46	109,976	570,028	19,5436	48940,4	2551,1
0,03	0,47	110,179	560,969	17,7963	48483,3	2546,4
0,03	0,48	110,382	552,316	16,2134	48031,7	2541,8
0,03	0,49	110,597	544,037	14,7782	47585,3	2537,2
0,03	0,5	110,812	536,112	13,4761	47144,4	2532,8
0,03	0,51	111,036	528,517	12,2941	46708,7	2528,4
0,03	0,52	111,272	521,229	11,2202	46278,3	2524,0
0,03	0,53	111,506	514,235	10,2443	45853,2	2519,8
0,03	0,54	111,749	507,515	9,35683	45433,3	2515,5
0,03	0,55	111,997	501,052	8,5493	45018,7	2511,4
0,03	0,56	112,252	494,833	7,81418	44609,3	2507,3
0,03	0,57	112,511	488,844	7,14467	44205,0	2503,2
0,03	0,58	112,779	483,071	6,53461	43805,9	2499,2
0,03	0,59	113,051	477,505	5,97848	43411,9	2495,3
0,03	0,6	113,329	472,133	5,47131	43023,0	2491,4
0,03	0,61	113,611	466,945	5,0086	42639,1	2487,6
0,03	0,62	113,899	461,933	4,58628	42260,3	2483,8
0,03	0,63	114,192	457,088	4,20068	41886,6	2480,1
0,03	0,64	114,49	452,4	3,8485	41517,7	2476,4
0,03	0,65	114,795	447,863	3,52671	41153,9	2472,8
0,03	0,66	115,099	443,471	3,2326	40794,9	2469,2
0,03	0,67	115,413	439,213	2,96369	40440,9	2465,7
0,03	0,68	115,729	435,087	2,71777	40091,7	2462,2
0,03	0,69	116,051	431,084	2,49279	39747,3	2458,8
0,03	0,7	116,382	427,198	2,28689	39407,7	2455,4
0,03	0,71	116,705	423,431	2,09846	39072,9	2452,1
0,03	0,72	117,043	419,767	1,9259	38742,8	2448,8
0,03	0,73	117,391	416,206	1,76786	38417,4	2445,5
0,03	0,74	117,719	412,753	1,62312	38096,6	2442,3
0,03	0,75	118,056	409,392	1,49048	37780,5	2439,2
0,03	0,76	118,416	406,116	1,3689	37469,0	2436,0
0,03	0,77	118,769	402,933	1,25746	37162,0	2433,0
0,03	0,78	119,133	399,83	1,15527	36859,5	2429,9
0,03	0,79	119,487	396,813	1,06156	36561,5	2426,9
0,03	0,8	119,853	393,87	0,975601	36268,0	2423,9
0,03	0,81	120,212	391,005	0,89674	35978,9	2421,0
0,03	0,82	120,587	388,208	0,824363	35694,2	2418,1
0,03	0,83	120,961	385,482	0,757938	35413,8	2415,3
0,03	0,84	121,336	382,822	0,69696	35137,7	2412,4
0,03	0,85	121,73	380,223	0,640964	34865,9	2409,7
0,03	0,86	122,097	377,693	0,58956	34598,3	2406,9
0,03	0,87	122,481	375,219	0,542339	34335,0	2404,2
0,03	0,88	122,868	372,802	0,498961	34075,8	2401,5
0,03	0,89	123,257	370,441	0,459108	33820,7	2398,9
0,03	0,9	123,647	368,133	0,422487	33569,7	2396,2
0,03	0,91	124,043	365,876	0,38883	33322,8	2393,7
0,03	0,92	124,436	363,672	0,357896	33079,9	2391,1
0,03	0,93	124,833	361,514	0,329457	32841,0	2388,6
0,03	0,94	125,24	359,401	0,303307	32606,1	2386,1
0,03	0,95	125,643	357,334	0,279264	32375,0	2383,6
0,03	0,96	126,042	355,314	0,257154	32147,9	2381,2
0,03	0,97	126,446	353,335	0,236816	31924,6	2378,8
0,03	0,98	126,904	351,382	0,218096	31705,0	2376,4
0,03	0,99	127,265	349,496	0,200895	31489,3	2374,1
0,03	1	127,665	347,638	0,18506	31277,3	2371,7
0,03	1,01	128,087	345,812	0,170484	31069,1	2369,5
0,03	1,02	128,498	344,026	0,157073	30864,4	2367,2
0,03	1,03	128,912	342,274	0,144728	30663,5	2364,9
0,03	1,04	129,327	340,556	0,133365	30466,1	2362,7
0,03	1,05	129,744	338,872	0,122903	30272,3	2360,5
0,03	1,06	130,159	337,22	0,113272	30082,0	2358,4
0,03	1,07	130,588	335,595	0,104402	29895,2	2356,2
0,03	1,08	131,005	334,005	0,0962349	29711,9	2354,1
0,03	1,09	131,426	332,444	0,0887131	29532,0	2352,0
0,03	1,1	131,848	330,91	0,0817852	29355,5	2350,0
0,03	1,11	132,271	329,405	0,0754037	29182,3	2347,9
0,03	1,12	132,696	327,927	0,0695248	29012,5	2345,9
0,03	1,13	133,124	326,474	0,0641084	28846,0	2343,9
0,03	1,14	133,548	325,048	0,0591183	28682,8	2341,9
0,03	1,15	133,974	323,646	0,05452	28522,7	2340,0
0,03	1,16	134,4	322,269	0,0502827	28365,9	2338,0
0,03	1,17	134,826	320,916	0,0463776	28212,3	2336,1
0,03	1,18	135,253	319,586	0,0427784	28061,7	2334,2
0,03	1,19	135,68	318,278	0,0394609	27914,3	2332,3
0,03	1,2	136,106	316,993	0,0364029	27770,0	2330,5
0,03	1,21	136,532	315,729	0,0335837	27628,7	2328,7
0,03	1,22	136,961	314,485	0,0309846	27490,4	2326,8
0,03	1,23	137,392	313,26	0,0285882	27355,1	2325,0
0,03	1,24	137,822	312,056	0,0263786	27222,7	2323,3
0,03	1,25	138,251	310,872	0,024341	27093,2	2321,5
0,03	1,26	138,679	309,707	0,0224622	26966,7	2319,8
0,03	1,27	139,11	308,559	0,0207292	26842,9	2318,1
0,03	1,28	139,54	307,429	0,019131	26722,1	2316,4
0,03	1,29	139,969	306,317	0,0176569	26604,0	2314,7
0,03	1,3	140,397	305,223	0,0162972	26488,6	2313,0
0,03	1,31	140,823	304,146	0,015043	26376,0	2311,3
0,03	1,32	141,249	303,085	0,013886	26266,2	2309,7
0,03	1,33	141,679	302,039	0,0128184	26159,0	2308,1
0,03	1,34	142,104	301,01	0,0118335	26054,5	2306,5
0,03	1,35	142,533	299,994	0,0109247	25952,6	2304,9
0,03	1,36	142,963	298,994	0,0100862	25853,2	2303,3
0,03	1,37	143,391	298,008	0,00931238	25756,5	2301,8
0,03	1,38	143,816	297,038	0,00859837	25662,3	2300,2
0,03	1,39	144,24	296,081	0,00793943	25570,6	2298,7
0,03	1,4	144,663	295,139	0,00733129	25481,4	2297,2
0,03	1,41	145,085	294,21	0,00677002	25394,7	2295,7
0,03	1,42	145,511	293,293	0,00625192	25310,4	2294,2
0,03	1,43	145,939	292,388	0,00577368	25228,5	2292,8
0,03	1,44	146,363	291,496	0,00533224	25149,0	2291,3
0,03	1,45	146,788	290,616	0,00492473	25071,9	2289,9
0,03	1,46	147,209	289,749	0,00454856	24997,1	2288,5
0,03	1,47	147,63	288,894	0,00420126	24924,6	2287,1
0,03	1,48	148,046	288,053	0,00388069	24854,4	2285,6
0,03	1,49	148,471	287,218	0,00358458	24786,4	2284,3
0,03	1,5	148,893	286,396	0,00331122	24720,7	2282,9
0,03	1,51	149,313	285,585	0,00305882	24657,2	2281,6
0,03	1,52	149,731	284,786	0,00282579	24595,8	2280,2
0,03	1,53	150,141	283,999	0,00261059	24536,7	2278,9
0,03	1,54	150,563	283,217	0,00241179	24479,7	2277,6
0,03	1,55	150,983	282,447	0,00222824	24424,8	2276,3
0,03	1,56	151,396	281,688	0,00205873	24371,9	2275,0
0,03	1,57	151,807	280,941	0,00190221	24321,2	2273,7
0,03	1,58	152,22	280,199	0,00175758	24272,5	2272,4
0,03	1,59	152,638	279,466	0,00162401	24225,9	2271,1
0,03	1,6	153,054	278,743	0,00150063	24181,2	2269,9
0,03	1,61	153,461	278,031	0,00138669	24138,5	2268,7
0,03	1,62	153,87	277,327	0,00128142	24097,8	2267,4
0,03	1,63	154,281	276,631	0,00118418	24059,0	2266,2
0,03	1,64	154,691	275,946	0,00109437	24022,1	2265,0
0,03	1,65	155,097	275,265	0,00101136	23987,1	2263,8
0,03	1,66	155,505	274,594	0,000934685	23954,0	2262,6
0,03	1,67	155,911	273,931	0,000863852	23922,8	2261,5
0,03	1,68	156,32	273,279	0,000798423	23893,3	2260,3
0,03	1,69	156,709	272,633	0,000737958	23865,8	2259,1
0,03	1,7	157,123	271,989	0,000682062	23839,9	2258,0
0,03	1,71	157,505	271,365	0,000630474	23815,9	2256,9
0,03	1,72	157,919	270,733	0,000582736	23793,6	2255,8
0,03	1,73	158,329	270,113	0,000538649	23773,0	2254,7
0,03	1,74	158,726	269,509	0,000497945	23754,2	2253,5
0,03	1,75	159,106	268,909	0,000460307	23737,0	2252,4
0,03	1,76	159,527	268,301	0,000425484	23721,5	2251,4
0,03	1,77	159,913	267,715	0,000393345	23707,7	2250,3
0,03	1,78	160,3	267,135	0,000363642	23695,5	2249,2
0,03	1,79	160,699	266,556	0,000336177	23685,0	2248,2
0,03	1,8	161,11	265,978	0,00031078	23676,0	2247,2
0,03	1,81	161,481	265,422	0,00028734	23668,7	2246,1
0,03	1,82	161,884	264,858	0,000265648	23662,9	2245,1
0,03	1,83	162,227	264,327	0,000245646	23658,6	2244,0
0,03	1,84	162,644	263,767	0,000227098	23655,8	2243,0
0,03	1,85	163,307	263,151	0,000209881	23654,8	2242,2
0,03	1,86	163,422	262,692	0,000194147	23654,9	2241,0
0,03	1,87	163,8	262,168	0,000179523	23656,7	2240,0
0,03	1,88	164,173	261,647	0,000166	23659,9	2239,0
0,03	1,89	164,578	261,12	0,000153484	23664,6	2238,1
0,03	1,9	164,933	260,619	0,000141938	23670,7	2237,1
0,03	1,91	165,271	260,121	0,000131256	23678,2	2236,1
0,03	1,92	165,748	259,575	0,000121335	23687,2	2235,4
0,03	1,93	166,083	259,109	0,000112233	23697,4	2234,3
0,03	1,94	166,45	258,623	0,000103795	23709,0	2233,3
0,03	1,95	166,782	258,137	9,59822E-05	23722,1	2232,4
0,03	1,96	167,067	257,706	8,87887E-05	23736,4	2231,4
0,03	1,97	167,618	257,159	8,20824E-05	23752,1	2230,6
0,03	1,98	168,092	256,645	7,58866E-05	23769,2	2229,9
0,03	1,99	168,387	256,209	7,01983E-05	23787,3	2228,9
0,03	2	168,674	255,775	6,49328E-05	23806,8	2228,0
0,04	0,06	107,948	8251,18	7039,8	71005,9	2804,1
0,04	0,07	107,92	5552,39	4376,09	70329,7	2795,5
0,04	0,08	107,773	4204,17	3061,1	69658,6	2786,6
0,04	0,09	107,705	3394,89	2283,69	68992,9	2778,2
0,04	0,1	107,624	2855,37	1774,67	68332,5	2769,6
0,04	0,11	107,547	2469,99	1418,46	67677,4	2761,3
0,04	0,12	107,492	2180,96	1157,33	67027,7	2753,5
0,04	0,13	107,441	1956,18	959,252	66383,4	2745,5
0,04	0,14	107,4	1776,36	804,992	65744,5	2737,8
0,04	0,15	107,366	1629,24	682,349	65111,0	2730,0
0,04	0,16	107,339	1506,66	583,201	64483,0	2722,5
0,04	0,17	107,324	1402,93	501,932	63860,5	2715,0
0,04	0,18	107,31	1314,05	434,554	63243,5	2707,9
0,04	0,19	107,314	1237,01	378,139	62632,0	2700,7
0,04	0,2	107,315	1169,62	330,514	62026,0	2693,7
0,04	0,21	107,332	1110,15	290,011	61425,6	2686,7
0,04	0,22	107,351	1057,3	255,352	60830,7	2679,8
0,04	0,23	107,384	1010,02	225,525	60241,4	2673,2
0,04	0,24	107,42	967,473	199,732	59657,7	2666,6
0,04	0,25	107,469	928,979	177,328	59079,6	2660,1
0,04	0,26	107,521	893,991	157,792	58507,1	2653,7
0,04	0,27	107,585	862,047	140,696	57940,2	2647,4
0,04	0,28	107,652	832,771	125,688	57378,9	2641,2
0,04	0,29	107,732	805,837	112,473	56823,3	2635,1
0,04	0,3	107,814	780,981	100,807	56273,2	2629,1
0,04	0,31	107,909	757,965	90,4822	55728,8	2623,2
0,04	0,32	108,011	736,596	81,325	55190,1	2617,4
0,04	0,33	108,117	716,704	73,1866	54656,9	2611,7
0,04	0,34	108,237	698,136	65,9392	54129,3	2606,1
0,04	0,35	108,356	680,774	59,4748	53607,4	2600,5
0,04	0,36	108,493	664,491	53,6983	53091,1	2595,1
0,04	0,37	108,628	649,202	48,5297	52580,4	2589,7
0,04	0,38	108,778	634,809	43,8975	52075,3	2584,4
0,04	0,39	108,931	621,241	39,7412	51575,7	2579,2
0,04	0,4	109,09	608,429	36,007	51081,8	2574,1
0,04	0,41	109,258	596,31	32,6482	50593,4	2569,0
0,04	0,42	109,436	584,826	29,6235	50110,6	2564,0
0,04	0,43	109,621	573,933	26,8971	49633,3	2559,1
0,04	0,44	109,806	563,588	24,4373	49161,5	2554,3
0,04	0,45	110,006	553,743	22,2157	48695,3	2549,5
0,04	0,46	110,212	544,368	20,2077	48234,5	2544,8
0,04	0,47	110,422	535,43	18,3912	47779,2	2540,2
0,04	0,48	110,636	526,9	16,7467	47329,4	2535,6
0,04	0,49	110,862	518,747	15,2567	46885,0	2531,2
0,04	0,5	111,093	510,948	13,9059	46446,1	2526,7
0,04	0,51	111,33	503,481	12,6804	46012,5	2522,4
0,04	0,52	111,574	496,325	11,5678	45584,3	2518,1
0,04	0,53	111,822	489,461	10,5573	45161,5	2513,8
0,04	0,54	112,079	482,87	9,63878	44743,9	2509,7
0,04	0,55	112,339	476,538	8,80353	44331,7	2505,6
0,04	0,56	112,608	470,449	8,04356	43924,8	2501,5
0,04	0,57	112,881	464,589	7,35176	43523,1	2497,5
0,04	0,58	113,159	458,946	6,72171	43126,6	2493,6
0,04	0,59	113,444	453,507	6,14762	42735,3	2489,7
0,04	0,6	113,735	448,261	5,62428	42349,2	2485,8
0,04	0,61	114,031	443,2	5,14704	41968,2	2482,1
0,04	0,62	114,338	438,31	4,71161	41592,4	2478,3
0,04	0,63	114,637	433,589	4,31426	41221,5	2474,6
0,04	0,64	114,95	429,021	3,95142	40855,8	2471,0
0,04	0,65	115,249	424,61	3,62011	40495,0	2467,4
0,04	0,66	115,422	420,402	3,31801	40139,3	2463,7
0,04	0,67	115,899	416,193	3,0406	39788,5	2460,4
0,04	0,68	116,254	412,173	2,78754	39442,6	2457,0
0,04	0,69	116,602	408,278	2,55611	39101,5	2453,6
0,04	0,7	116,912	404,517	2,34454	38765,4	2450,3
0,04	0,71	117,249	400,859	2,15086	38434,0	2447,0
0,04	0,72	117,599	397,304	1,97356	38107,4	2443,7
0,04	0,73	117,955	393,851	1,81123	37785,6	2440,5
0,04	0,74	118,338	390,488	1,66252	37468,5	2437,3
0,04	0,75	118,672	387,238	1,52639	37156,0	2434,2
0,04	0,76	119,033	384,068	1,40162	36848,2	2431,1
0,04	0,77	119,393	380,986	1,28727	36545,0	2428,1
0,04	0,78	119,765	377,984	1,18244	36246,4	2425,1
0,04	0,79	120,14	375,062	1,08633	35952,3	2422,1
0,04	0,8	120,521	372,214	0,998179	35662,6	2419,2
0,04	0,81	120,897	369,442	0,917332	35377,5	2416,3
0,04	0,82	121,28	366,739	0,843153	35096,8	2413,4
0,04	0,83	121,662	364,106	0,77509	34820,4	2410,6
0,04	0,84	122,056	361,534	0,712613	34548,4	2407,8
0,04	0,85	122,437	359,03	0,655273	34280,7	2405,0
0,04	0,86	122,84	356,581	0,602614	34017,3	2402,3
0,04	0,87	123,237	354,192	0,554265	33758,1	2399,6
0,04	0,88	123,637	351,86	0,509858	33503,2	2397,0
0,04	0,89	124,026	349,584	0,469071	33252,3	2394,4
0,04	0,9	124,441	347,356	0,43159	33005,7	2391,8
0,04	0,91	124,841	345,182	0,397157	32763,1	2389,2
0,04	0,92	125,256	343,053	0,365508	32524,5	2386,7
0,04	0,93	125,665	340,974	0,33642	32290,0	2384,2
0,04	0,94	126,14	338,927	0,309667	32059,3	2381,8
0,04	0,95	126,494	336,949	0,285095	31833,0	2379,3
0,04	0,96	126,912	335	0,262488	31610,2	2376,9
0,04	0,97	127,326	333,095	0,2417	31391,4	2374,6
0,04	0,98	127,746	331,229	0,222579	31176,4	2372,2
0,04	0,99	128,166	329,401	0,20499	30965,2	2369,9
0,04	1	128,588	327,611	0,188809	30757,8	2367,6
0,04	1,01	129,018	325,855	0,17392	30554,2	2365,3
0,04	1,02	129,425	324,141	0,160222	30354,1	2363,1
0,04	1,03	129,869	322,451	0,147611	30157,8	2360,9
0,04	1,04	130,292	320,8	0,136007	29965,0	2358,7
0,04	1,05	130,726	319,179	0,125325	29775,9	2356,5
0,04	1,06	131,153	317,591	0,115492	29590,3	2354,4
0,04	1,07	131,583	316,033	0,106438	29408,3	2352,3
0,04	1,08	132,016	314,504	0,0981022	29229,7	2350,2
0,04	1,09	132,451	313,003	0,0904255	29054,5	2348,1
0,04	1,1	132,888	311,53	0,0833556	28882,8	2346,1
0,04	1,11	133,314	310,087	0,0768451	28714,4	2344,1
0,04	1,12	133,75	308,667	0,0708473	28549,4	2342,1
0,04	1,13	134,184	307,274	0,0653224	28387,7	2340,1
0,04	1,14	134,621	305,905	0,0602323	28229,3	2338,1
0,04	1,15	135,057	304,56	0,0555426	28074,1	2336,2
0,04	1,16	135,493	303,239	0,0512214	27922,1	2334,3
0,04	1,17	135,928	301,941	0,0472395	27773,3	2332,4
0,04	1,18	136,386	300,661	0,043569	27627,6	2330,5
0,04	1,19	136,807	299,41	0,0401875	27485,1	2328,7
0,04	1,2	137,245	298,177	0,0370701	27345,6	2326,8
0,04	1,21	137,682	296,965	0,0341966	27209,2	2325,0
0,04	1,22	138,119	295,774	0,0315477	27075,8	2323,2
0,04	1,23	138,556	294,601	0,0291056	26945,4	2321,5
0,04	1,24	138,995	293,448	0,026854	26817,9	2319,7
0,04	1,25	139,433	292,313	0,024778	26693,4	2318,0
0,04	1,26	139,872	291,196	0,0228636	26571,8	2316,3
0,04	1,27	140,312	290,097	0,0210982	26453,0	2314,6
0,04	1,28	140,751	289,015	0,0194702	26337,0	2312,9
0,04	1,29	141,19	287,95	0,0179687	26223,9	2311,2
0,04	1,3	141,629	286,902	0,0165838	26113,5	2309,6
0,04	1,31	142,066	285,87	0,0153065	26005,9	2307,9
0,04	1,32	142,502	284,855	0,0141282	25900,9	2306,3
0,04	1,33	142,938	283,854	0,0130412	25798,7	2304,7
0,04	1,34	143,373	282,869	0,0120384	25699,1	2303,1
0,04	1,35	143,81	281,898	0,0111132	25602,2	2301,6
0,04	1,36	144,248	280,941	0,0102596	25507,8	2300,0
0,04	1,37	144,678	280	0,00947199	25416,1	2298,5
0,04	1,38	145,113	279,071	0,00874517	25326,8	2297,0
0,04	1,39	145,549	278,156	0,0080745	25240,1	2295,5
0,04	1,4	145,981	277,254	0,00745555	25155,9	2294,0
0,04	1,41	146,419	276,364	0,00688429	25074,1	2292,5
0,04	1,42	146,856	275,486	0,00635706	24994,8	2291,0
0,04	1,43	147,289	274,622	0,00587047	24917,9	2289,6
0,04	1,44	147,718	273,771	0,00542139	24843,3	2288,1
0,04	1,45	148,153	272,929	0,00500674	24771,2	2286,7
0,04	1,46	148,581	272,101	0,00462406	24701,3	2285,3
0,04	1,47	149,007	271,285	0,00427079	24633,8	2283,9
0,04	1,48	149,435	270,479	0,00394465	24568,5	2282,5
0,04	1,49	149,867	269,682	0,0036435	24505,5	2281,2
0,04	1,5	150,298	268,896	0,00336547	24444,8	2279,8
0,04	1,51	150,726	268,122	0,00310877	24386,2	2278,5
0,04	1,52	151,152	267,359	0,00287179	24329,8	2277,2
0,04	1,53	151,568	266,607	0,00265296	24275,6	2275,8
0,04	1,54	151,998	265,86	0,00245082	24223,5	2274,5
0,04	1,55	152,423	265,126	0,00226419	24173,5	2273,3
0,04	1,56	152,847	264,4	0,00209184	24125,6	2272,0
0,04	1,57	153,263	263,688	0,00193272	24079,8	2270,7
0,04	1,58	153,688	262,978	0,00178567	24036,1	2269,5
0,04	1,59	154,111	262,279	0,00164989	23994,3	2268,2
0,04	1,6	154,531	261,59	0,00152449	23954,5	2267,0
0,04	1,61	154,944	260,915	0,00140871	23916,8	2265,7
0,04	1,62	155,364	260,238	0,00130167	23880,9	2264,5
0,04	1,63	155,78	259,575	0,00120284	23847,0	2263,3
0,04	1,64	156,199	258,92	0,00111156	23815,1	2262,1
0,04	1,65	156,612	258,271	0,00102721	23784,9	2261,0
0,04	1,66	157,027	257,631	0,000949295	23756,7	2259,8
0,04	1,67	157,441	256,996	0,000877304	23730,3	2258,7
0,04	1,68	157,85	256,374	0,000810817	23705,8	2257,5
0,04	1,69	158,249	255,761	0,0007494	23683,0	2256,3
0,04	1,7	158,681	255,146	0,000692615	23662,0	2255,2
0,04	1,71	159,061	254,552	0,000640203	23642,8	2254,1
0,04	1,72	159,483	253,95	0,000591705	23625,4	2253,0
0,04	1,73	159,873	253,363	0,00054693	23609,6	2251,9
0,04	1,74	160,297	252,784	0,000505576	23595,6	2250,8
0,04	1,75	160,686	252,21	0,000467333	23583,3	2249,7
0,04	1,76	161,114	251,63	0,000431958	23572,6	2248,7
0,04	1,77	161,503	251,073	0,000399323	23563,5	2247,6
0,04	1,78	161,901	250,519	0,000369153	23556,2	2246,5
0,04	1,79	162,289	249,973	0,000341272	23550,4	2245,5
0,04	1,8	162,709	249,421	0,000315477	23546,2	2244,5
0,04	1,81	163,108	248,889	0,000291673	23543,5	2243,4
0,04	1,82	163,52	248,344	0,000269622	23542,5	2242,5
0,04	1,83	163,856	247,844	0,000249325	23542,9	2241,4
0,04	1,84	164,298	247,302	0,000230479	23544,9	2240,4
0,04	1,85	164,649	246,806	0,000213122	23548,4	2239,4
0,04	1,86	165,079	246,281	0,000197026	23553,4	2238,5
0,04	1,87	165,452	245,785	0,000182182	23559,9	2237,5
0,04	1,88	165,823	245,295	0,000168462	23567,8	2236,4
0,04	1,89	166,193	244,808	0,000155774	23577,1	2235,5
0,04	1,9	166,598	244,313	0,00014403	23587,9	2234,6
0,04	1,91	167,012	243,829	0,000133184	23600,1	2233,6
0,04	1,92	167,473	243,313	0,000123116	23613,7	2232,8
0,04	1,93	167,777	242,872	0,000113875	23628,6	2231,8
0,04	1,94	168,164	242,397	0,000105297	23644,9	2230,9
0,04	1,95	168,549	241,949	9,73857E-05	23662,5	2229,9
0,04	1,96	168,946	241,465	9,00404E-05	23681,5	2229,1
0,04	1,97	169,315	241,022	8,32756E-05	23701,7	2228,2
0,04	1,98	169,736	240,557	7,70043E-05	23723,3	2227,3
0,04	1,99	169,966	240,17	7,12427E-05	23746,0	2226,3
0,04	2	170,497	239,667	6,58571E-05	23770,3	2225,6
0,05	0,07	107,778	7767,82	6628,23	69636,3	2786,6
0,05	0,08	107,747	5226,94	4120,36	68963,2	2778,1
0,05	0,09	107,639	3957,34	2882,09	68295,6	2769,5
0,05	0,1	107,555	3195,46	2150,2	67633,3	2761,2
0,05	0,11	107,493	2687,44	1670,9	66976,5	2753,0
0,05	0,12	107,429	2324,59	1335,51	66325,2	2745,1
0,05	0,13	107,387	2052,42	1089,64	65679,4	2737,1
0,05	0,14	107,347	1840,77	903,133	65039,1	2729,5
0,05	0,15	107,321	1671,45	757,887	64404,3	2722,0
0,05	0,16	107,301	1532,92	642,414	63775,1	2714,4
0,05	0,17	107,288	1417,49	549,061	63151,5	2707,0
0,05	0,18	107,289	1319,83	472,543	62533,5	2700,0
0,05	0,19	107,291	1236,13	409,104	61921,1	2692,9
0,05	0,2	107,306	1163,59	355,989	61314,4	2685,9
0,05	0,21	107,327	1100,13	311,148	60713,3	2679,1
0,05	0,22	107,36	1044,13	273,015	60117,9	2672,2
0,05	0,23	107,392	994,373	240,384	59528,2	2665,6
0,05	0,24	107,444	949,845	212,301	58944,1	2659,1
0,05	0,25	107,494	909,783	188,018	58365,8	2652,7
0,05	0,26	107,56	873,533	166,925	57793,1	2646,4
0,05	0,27	107,628	840,587	148,533	57226,2	2640,2
0,05	0,28	107,71	810,505	132,438	56665,0	2634,0
0,05	0,29	107,796	782,934	118,308	56109,6	2628,0
0,05	0,3	107,89	757,572	105,867	55559,8	2622,1
0,05	0,31	107,995	734,162	94,8845	55015,8	2616,3
0,05	0,32	108,103	712,489	85,1654	54477,5	2610,5
0,05	0,33	108,224	692,364	76,5448	53944,9	2604,8
0,05	0,34	108,347	673,632	68,8836	53418,1	2599,3
0,05	0,35	108,485	656,146	62,0611	52896,9	2593,8
0,05	0,36	108,629	639,79	55,9755	52381,5	2588,4
0,05	0,37	108,773	624,462	50,5385	51871,7	2583,1
0,05	0,38	108,937	610,056	45,6725	51367,7	2577,8
0,05	0,39	109,1	596,504	41,3125	50869,4	2572,7
0,05	0,4	109,27	583,726	37,4002	50376,7	2567,6
0,05	0,41	109,45	571,658	33,8853	49889,7	2562,6
0,05	0,42	109,642	560,24	30,7235	49408,3	2557,7
0,05	0,43	109,834	549,426	27,8767	48932,5	2552,8
0,05	0,44	110,036	539,166	25,3106	48462,4	2548,0
0,05	0,45	110,245	529,42	22,9953	47997,9	2543,3
0,05	0,46	110,459	520,149	20,9044	47539,0	2538,7
0,05	0,47	110,683	511,319	19,0145	47085,6	2534,1
0,05	0,48	110,913	502,899	17,3048	46637,8	2529,6
0,05	0,49	111,151	494,861	15,757	46195,5	2525,2
0,05	0,5	111,392	487,183	14,3549	45758,6	2520,8
0,05	0,51	111,643	479,836	13,0836	45327,3	2516,5
0,05	0,52	111,896	472,803	11,9303	44901,4	2512,2
0,05	0,53	112,159	466,061	10,8833	44481,0	2508,1
0,05	0,54	112,427	459,594	9,9323	44065,9	2503,9
0,05	0,55	112,701	453,386	9,06797	43656,2	2499,9
0,05	0,56	112,978	447,422	8,28202	43251,9	2495,8
0,05	0,57	113,266	441,684	7,56688	42852,9	2491,9
0,05	0,58	113,562	436,162	6,91588	42459,2	2488,0
0,05	0,59	113,868	430,842	6,32298	42070,8	2484,2
0,05	0,6	114,162	425,721	5,78285	41687,6	2480,4
0,05	0,61	114,465	420,781	5,29048	41309,6	2476,6
0,05	0,62	114,779	416,011	4,84144	40936,7	2472,9
0,05	0,63	115,105	411,403	4,43174	40569,1	2469,3
0,05	0,64	115,422	406,956	4,0579	40206,5	2465,7
0,05	0,65	115,756	402,652	3,71654	39849,0	2462,2
0,05	0,66	116,08	398,492	3,4048	39496,5	2458,7
0,05	0,67	116,424	394,462	3,11994	39149,0	2455,2
0,05	0,68	116,777	390,557	2,85958	38806,6	2451,9
0,05	0,69	117,129	386,775	2,62157	38469,0	2448,5
0,05	0,7	117,468	383,115	2,40395	38136,4	2445,2
0,05	0,71	117,827	379,559	2,20483	37808,6	2441,9
0,05	0,72	118,199	376,107	2,02261	37485,6	2438,7
0,05	0,73	118,547	372,763	1,85587	37167,5	2435,5
0,05	0,74	118,921	369,508	1,70317	36854,1	2432,4
0,05	0,75	119,289	366,349	1,56335	36545,4	2429,3
0,05	0,76	119,667	363,276	1,43526	36241,5	2426,3
0,05	0,77	120,049	360,288	1,31789	35942,1	2423,3
0,05	0,78	120,434	357,381	1,21034	35647,5	2420,3
0,05	0,79	120,815	354,554	1,11176	35357,3	2417,4
0,05	0,8	121,211	351,798	1,02136	35071,7	2414,5
0,05	0,81	121,596	349,118	0,938469	34790,6	2411,6
0,05	0,82	121,996	346,503	0,862428	34514,0	2408,8
0,05	0,83	122,394	343,956	0,792671	34241,8	2406,0
0,05	0,84	122,796	341,472	0,728661	33973,9	2403,2
0,05	0,85	123,207	339,048	0,66991	33710,5	2400,5
0,05	0,86	123,62	336,683	0,61598	33451,3	2397,8
0,05	0,87	124,014	334,381	0,566479	33196,4	2395,2
0,05	0,88	124,427	332,13	0,521014	32945,7	2392,6
0,05	0,89	124,841	329,931	0,47926	32699,3	2390,0
0,05	0,9	125,258	327,784	0,440906	32457,0	2387,4
0,05	0,91	125,672	325,686	0,405671	32218,8	2384,9
0,05	0,92	126,064	323,643	0,373305	31984,8	2382,4
0,05	0,93	126,521	321,629	0,343538	31754,7	2380,0
0,05	0,94	126,945	319,669	0,316191	31528,7	2377,5
0,05	0,95	127,372	317,751	0,291052	31306,6	2375,1
0,05	0,96	127,798	315,876	0,26794	31088,5	2372,7
0,05	0,97	128,23	314,04	0,246688	30874,2	2370,4
0,05	0,98	128,657	312,243	0,227145	30663,9	2368,1
0,05	0,99	129,091	310,484	0,209171	30457,3	2365,8
0,05	1	129,527	308,76	0,192636	30254,5	2363,5
0,05	1,01	129,971	307,07	0,177424	30055,5	2361,3
0,05	1,02	130,392	305,421	0,163432	29860,2	2359,1
0,05	1,03	130,84	303,798	0,150553	29668,6	2356,9
0,05	1,04	131,276	302,21	0,138703	29480,6	2354,7
0,05	1,05	131,718	300,653	0,127796	29296,2	2352,6
0,05	1,06	132,146	299,129	0,117758	29115,4	2350,5
0,05	1,07	132,6	297,629	0,108514	28938,1	2348,4
0,05	1,08	133,041	296,16	0,100006	28764,3	2346,3
0,05	1,09	133,484	294,719	0,0921714	28593,9	2344,3
0,05	1,1	133,928	293,305	0,0849572	28427,0	2342,3
0,05	1,11	134,372	291,917	0,0783135	28263,5	2340,3
0,05	1,12	134,82	290,554	0,0721943	28103,3	2338,3
0,05	1,13	135,267	289,216	0,0665581	27946,5	2336,4
0,05	1,14	135,714	287,902	0,0613662	27792,9	2334,4
0,05	1,15	136,161	286,612	0,0565832	27642,6	2332,5
0,05	1,16	136,608	285,344	0,0521764	27495,6	2330,6
0,05	1,17	137,056	284,099	0,0481161	27351,7	2328,8
0,05	1,18	137,503	282,875	0,0443745	27210,9	2326,9
0,05	1,19	137,951	281,672	0,0409265	27073,3	2325,1
0,05	1,2	138,398	280,49	0,0377488	26938,8	2323,3
0,05	1,21	138,845	279,328	0,0348199	26807,3	2321,5
0,05	1,22	139,292	278,186	0,0321201	26678,9	2319,7
0,05	1,23	139,741	277,062	0,0296314	26553,4	2318,0
0,05	1,24	140,19	275,956	0,027337	26430,9	2316,2
0,05	1,25	140,639	274,869	0,0252217	26311,4	2314,5
0,05	1,26	141,086	273,799	0,0232714	26194,7	2312,8
0,05	1,27	141,533	272,747	0,021473	26080,9	2311,1
0,05	1,28	141,981	271,711	0,0198147	25969,9	2309,5
0,05	1,29	142,43	270,691	0,0182853	25861,8	2307,8
0,05	1,3	142,878	269,687	0,0168748	25756,4	2306,2
0,05	1,31	143,327	268,699	0,0155739	25653,7	2304,6
0,05	1,32	143,774	267,726	0,0143741	25553,8	2303,0
0,05	1,33	144,22	266,769	0,0132673	25456,6	2301,4
0,05	1,34	144,665	265,826	0,0122463	25362,0	2299,9
0,05	1,35	145,108	264,897	0,0113044	25270,1	2298,3
0,05	1,36	145,552	263,982	0,0104355	25180,7	2296,8
0,05	1,37	145,998	263,08	0,00963368	25093,9	2295,3
0,05	1,38	146,443	262,192	0,00889391	25009,7	2293,8
0,05	1,39	146,884	261,317	0,00821133	24928,0	2292,3
0,05	1,4	147,328	260,454	0,00758142	24848,8	2290,8
0,05	1,41	147,771	259,603	0,00700014	24772,0	2289,3
0,05	1,42	148,211	258,766	0,00646371	24697,7	2287,9
0,05	1,43	148,651	257,94	0,00596862	24625,7	2286,5
0,05	1,44	149,086	257,127	0,00551173	24556,2	2285,0
0,05	1,45	149,525	256,323	0,00508992	24489,0	2283,6
0,05	1,46	149,969	255,53	0,00470058	24424,2	2282,2
0,05	1,47	150,409	254,749	0,00434119	24361,7	2280,9
0,05	1,48	150,844	253,979	0,00400946	24301,4	2279,5
0,05	1,49	151,282	253,218	0,00370317	24243,4	2278,2
0,05	1,5	151,719	252,468	0,00342042	24187,6	2276,8
0,05	1,51	152,148	251,73	0,0031594	24134,0	2275,5
0,05	1,52	152,583	251,001	0,0029184	24082,6	2274,2
0,05	1,53	153,014	250,281	0,00269586	24033,3	2272,9
0,05	1,54	153,453	249,568	0,00249032	23986,2	2271,6
0,05	1,55	153,886	248,866	0,00230057	23941,2	2270,3
0,05	1,56	154,31	248,175	0,00212536	23898,2	2269,1
0,05	1,57	154,737	247,494	0,00196359	23857,4	2267,8
0,05	1,58	155,172	246,817	0,0018141	23818,6	2266,6
0,05	1,59	155,598	246,151	0,00167609	23781,7	2265,3
0,05	1,6	156,019	245,494	0,00154864	23746,9	2264,1
0,05	1,61	156,449	244,844	0,0014309	23714,1	2262,9
0,05	1,62	156,873	244,203	0,00132216	23683,1	2261,7
0,05	1,63	157,298	243,569	0,00122172	23654,2	2260,5
0,05	1,64	157,719	242,945	0,00112896	23627,0	2259,3
0,05	1,65	158,14	242,33	0,00104328	23601,8	2258,2
0,05	1,66	158,556	241,717	0,000964079	23578,5	2257,0
0,05	1,67	158,971	241,115	0,000890946	23557,0	2255,9
0,05	1,68	159,399	240,517	0,000823368	23537,3	2254,8
0,05	1,69	159,808	239,931	0,000760963	23519,4	2253,6
0,05	1,7	160,233	239,35	0,000703301	23503,3	2252,5
0,05	1,71	160,634	238,778	0,000650027	23489,0	2251,4
0,05	1,72	161,063	238,203	0,000600761	23476,4	2250,3
0,05	1,73	161,471	237,644	0,000555282	23465,5	2249,2
0,05	1,74	161,883	237,094	0,000513277	23456,2	2248,1
0,05	1,75	162,264	236,553	0,000474459	23448,7	2247,0
0,05	1,76	162,705	235,999	0,000438525	23442,8	2246,0
0,05	1,77	163,108	235,464	0,000405362	23438,6	2245,0
0,05	1,78	163,505	234,938	0,000374727	23436,0	2243,9
0,05	1,79	163,902	234,417	0,000346413	23435,0	2242,9
0,05	1,8	164,331	233,89	0,000320214	23435,6	2241,9
0,05	1,81	164,713	233,391	0,00029606	23437,7	2240,8
0,05	1,82	165,142	232,869	0,000273664	23441,4	2239,9
0,05	1,83	165,495	232,388	0,000253043	23446,6	2238,8
0,05	1,84	165,904	231,888	0,000233935	23453,4	2237,8
0,05	1,85	166,304	231,398	0,000216282	23461,6	2236,8
0,05	1,86	166,738	230,899	0,000199942	23471,3	2235,9
0,05	1,87	167,11	230,429	0,000184876	23482,5	2234,9
0,05	1,88	167,533	229,945	0,000170923	23495,1	2234,0
0,05	1,89	167,904	229,483	0,000158048	23509,1	2233,0
0,05	1,9	168,359	229,004	0,000146128	23524,6	2232,1
0,05	1,91	168,622	228,577	0,000135141	23541,4	2231,1
0,05	1,92	169,126	228,086	0,000124927	23559,7	2230,3
0,05	1,93	169,469	227,654	0,000115535	23579,2	2229,3
0,05	1,94	169,882	227,2	0,000106829	23600,2	2228,4
0,05	1,95	170,149	226,779	9,87953E-05	23622,4	2227,5
0,05	1,96	170,641	226,329	9,13568E-05	23646,0	2226,6
0,05	1,97	171,14	225,852	8,44495E-05	23671,0	2225,9
0,05	1,98	171,54	225,418	7,80928E-05	23697,2	2225,1
0,05	1,99	171,755	225,051	7,22496E-05	23724,4	2224,0
0,05	2	172,191	224,622	6,68149E-05	23753,1	2223,1
0,06	0,08	107,685	7311,22	6239,37	68273,5	2769,8
0,06	0,09	107,601	4920,2	3879,26	67604,0	2761,4
0,06	0,1	107,491	3724,87	2713,44	66940,0	2752,8
0,06	0,11	107,432	3007,51	2024,33	66281,5	2744,8
0,06	0,12	107,381	2529,21	1573,08	65628,7	2736,7
0,06	0,13	107,335	2187,56	1257,3	64981,5	2729,1
0,06	0,14	107,307	1931,32	1025,82	64339,9	2721,4
0,06	0,15	107,282	1732,04	850,223	63704,0	2714,0
0,06	0,16	107,272	1572,61	713,477	63073,7	2706,5
0,06	0,17	107,267	1442,19	604,761	62449,1	2699,4
0,06	0,18	107,271	1333,51	516,872	61830,3	2692,2
0,06	0,19	107,284	1241,56	444,836	61217,2	2685,2
0,06	0,2	107,306	1162,74	385,109	60609,8	2678,2
0,06	0,21	107,335	1094,45	335,106	60008,2	2671,5
0,06	0,22	107,375	1034,69	292,889	59412,3	2664,8
0,06	0,23	107,419	981,973	256,991	58822,3	2658,3
0,06	0,24	107,476	935,113	226,27	58238,0	2651,8
0,06	0,25	107,534	893,196	199,835	57659,6	2645,5
0,06	0,26	107,613	855,465	176,974	57086,9	2639,1
0,06	0,27	107,686	821,34	157,118	56520,1	2633,1
0,06	0,28	107,779	790,312	139,804	55959,1	2626,9
0,06	0,29	107,873	761,99	124,653	55404,0	2621,0
0,06	0,3	107,979	736,028	111,351	54854,6	2615,2
0,06	0,31	108,093	712,145	99,6401	54311,1	2609,4
0,06	0,32	108,211	690,104	89,302	53773,4	2603,7
0,06	0,33	108,343	669,692	80,1528	53241,6	2598,1
0,06	0,34	108,482	650,741	72,0382	52715,5	2592,6
0,06	0,35	108,618	633,104	64,827	52195,3	2587,2
0,06	0,36	108,778	616,636	58,4051	51680,9	2581,8
0,06	0,37	108,941	601,234	52,6769	51172,3	2576,6
0,06	0,38	109,108	586,796	47,5591	50669,5	2571,4
0,06	0,39	109,282	573,234	42,9795	50172,4	2566,3
0,06	0,4	109,466	560,47	38,8757	49681,1	2561,3
0,06	0,41	109,657	548,436	35,1934	49195,6	2556,3
0,06	0,42	109,858	537,069	31,8851	48715,9	2551,4
0,06	0,43	110,064	526,318	28,9095	48241,8	2546,6
0,06	0,44	110,279	516,132	26,2301	47773,4	2541,9
0,06	0,45	110,498	506,47	23,8151	47310,8	2537,2
0,06	0,46	110,727	497,29	21,636	46853,8	2532,7
0,06	0,47	110,959	488,559	19,6683	46402,4	2528,2
0,06	0,48	111,204	480,241	17,8897	45956,7	2523,7
0,06	0,49	111,454	472,31	16,2808	45516,6	2519,3
0,06	0,5	111,707	464,741	14,8244	45082,1	2515,0
0,06	0,51	111,995	457,505	13,5048	44653,1	2510,7
0,06	0,52	112,241	450,587	12,3085	44229,7	2506,5
0,06	0,53	112,515	443,961	11,2233	43811,8	2502,4
0,06	0,54	112,795	437,611	10,2381	43399,3	2498,3
0,06	0,55	113,086	431,519	9,34324	42992,3	2494,3
0,06	0,56	113,377	425,67	8,52995	42590,7	2490,3
0,06	0,57	113,723	420,021	7,78983	42194,6	2486,4
0,06	0,58	113,985	414,644	7,11754	41803,8	2482,5
0,06	0,59	114,291	409,446	6,50511	41418,3	2478,7
0,06	0,6	114,604	404,438	5,94734	41038,1	2475,0
0,06	0,61	114,93	399,609	5,43909	40663,2	2471,3
0,06	0,62	115,244	394,957	4,97591	40293,5	2467,6
0,06	0,63	115,596	390,457	4,55337	39929,1	2464,1
0,06	0,64	115,927	386,12	4,168	39569,8	2460,5
0,06	0,65	116,279	381,924	3,81624	39215,6	2457,0
0,06	0,66	116,614	377,874	3,49517	38866,6	2453,6
0,06	0,67	116,968	373,952	3,20189	38522,6	2450,2
0,06	0,68	117,325	370,156	2,93395	38183,6	2446,8
0,06	0,69	117,686	366,479	2,68907	37849,7	2443,5
0,06	0,7	118,051	362,917	2,4652	37520,7	2440,2
0,06	0,71	118,42	359,464	2,26047	37196,6	2437,0
0,06	0,72	118,795	356,114	2,07318	36877,4	2433,8
0,06	0,73	119,173	352,864	1,90181	36563,0	2430,7
0,06	0,74	119,55	349,71	1,74497	36253,5	2427,6
0,06	0,75	119,941	346,643	1,60135	35948,7	2424,6
0,06	0,76	120,334	343,664	1,46984	35648,7	2421,5
0,06	0,77	120,706	340,774	1,34941	35353,4	2418,5
0,06	0,78	121,117	337,955	1,23902	35062,7	2415,6
0,06	0,79	121,517	335,216	1,13787	34776,6	2412,7
0,06	0,8	121,922	332,55	1,04516	34495,2	2409,9
0,06	0,81	122,32	329,957	0,960163	34218,2	2407,0
0,06	0,82	122,72	327,431	0,882218	33945,8	2404,2
0,06	0,83	123,152	324,962	0,810702	33677,8	2401,5
0,06	0,84	123,552	322,566	0,745121	33414,3	2398,8
0,06	0,85	123,973	320,224	0,684931	33155,1	2396,1
0,06	0,86	124,393	317,941	0,629693	32900,2	2393,4
0,06	0,87	124,818	315,713	0,578988	32649,7	2390,8
0,06	0,88	125,244	313,539	0,532437	32403,5	2388,2
0,06	0,89	125,663	311,419	0,489698	32161,5	2385,7
0,06	0,9	126,096	309,346	0,45044	31923,6	2383,2
0,06	0,91	126,53	307,321	0,41438	31690,0	2380,7
0,06	0,92	126,962	305,344	0,381255	31460,4	2378,2
0,06	0,93	127,397	303,411	0,350818	31234,9	2375,8
0,06	0,94	127,829	301,523	0,322849	31013,5	2373,4
0,06	0,95	128,271	299,674	0,29714	30796,0	2371,0
0,06	0,96	128,711	297,867	0,273509	30582,5	2368,6
0,06	0,97	129,141	296,102	0,251787	30372,9	2366,3
0,06	0,98	129,602	294,367	0,231807	30167,2	2364,0
0,06	0,99	130,044	292,674	0,213438	29965,4	2361,8
0,06	1	130,49	291,015	0,196543	29767,3	2359,5
0,06	1,01	130,935	289,392	0,181003	29573,1	2357,3
0,06	1,02	131,372	287,804	0,16671	29382,5	2355,1
0,06	1,03	131,829	286,243	0,153555	29195,6	2353,0
0,06	1,04	132,283	284,715	0,141452	29012,4	2350,9
0,06	1,05	132,74	283,217	0,130314	28832,9	2348,7
0,06	1,06	133,187	281,751	0,120065	28656,9	2346,7
0,06	1,07	133,631	280,314	0,110631	28484,5	2344,6
0,06	1,08	134,089	278,901	0,101945	28315,5	2342,6
0,06	1,09	134,545	277,517	0,0939495	28150,1	2340,5
0,06	1,1	135,001	276,158	0,0865874	27988,0	2338,5
0,06	1,11	135,458	274,825	0,0798083	27829,4	2336,6
0,06	1,12	135,914	273,516	0,0735655	27674,2	2334,6
0,06	1,13	136,371	272,232	0,067816	27522,2	2332,7
0,06	1,14	136,828	270,971	0,0625203	27373,6	2330,8
0,06	1,15	137,285	269,733	0,0576422	27228,3	2328,9
0,06	1,16	137,743	268,517	0,0531482	27086,1	2327,0
0,06	1,17	138,2	267,322	0,049008	26947,2	2325,2
0,06	1,18	138,659	266,148	0,0451931	26811,4	2323,4
0,06	1,19	139,116	264,995	0,041678	26678,8	2321,6
0,06	1,2	139,575	263,861	0,0384387	26549,3	2319,8
0,06	1,21	140,031	262,747	0,0354534	26422,8	2318,0
0,06	1,22	140,488	261,652	0,032702	26299,3	2316,2
0,06	1,23	140,944	260,575	0,0301658	26178,9	2314,5
0,06	1,24	141,403	259,516	0,0278279	26061,4	2312,8
0,06	1,25	141,862	258,474	0,0256726	25946,9	2311,1
0,06	1,26	142,32	257,449	0,0236856	25835,2	2309,4
0,06	1,27	142,779	256,44	0,0218536	25726,4	2307,8
0,06	1,28	143,237	255,448	0,0201643	25620,5	2306,1
0,06	1,29	143,694	254,472	0,0186067	25517,4	2304,5
0,06	1,3	144,149	253,511	0,0171703	25417,0	2302,9
0,06	1,31	144,603	252,566	0,0158456	25319,4	2301,3
0,06	1,32	145,057	251,636	0,0146238	25224,5	2299,7
0,06	1,33	145,512	250,719	0,0134969	25132,3	2298,2
0,06	1,34	145,968	249,816	0,0124574	25042,8	2296,6
0,06	1,35	146,416	248,929	0,0114986	24955,9	2295,1
0,06	1,36	146,883	248,05	0,0106138	24871,6	2293,6
0,06	1,37	147,325	247,19	0,00979787	24789,9	2292,1
0,06	1,38	147,78	246,34	0,00904489	24710,7	2290,6
0,06	1,39	148,232	245,502	0,00835018	24634,0	2289,1
0,06	1,4	148,684	244,677	0,00770916	24559,8	2287,7
0,06	1,41	149,137	243,864	0,00711764	24488,1	2286,2
0,06	1,42	149,584	243,064	0,00657185	24418,8	2284,8
0,06	1,43	150,034	242,274	0,00606812	24351,9	2283,4
0,06	1,44	150,481	241,495	0,0056032	24287,4	2282,0
0,06	1,45	150,93	240,727	0,00517411	24225,2	2280,6
0,06	1,46	151,377	239,97	0,00477809	24165,4	2279,2
0,06	1,47	151,817	239,225	0,00441257	24107,9	2277,9
0,06	1,48	152,26	238,49	0,00407517	24052,6	2276,5
0,06	1,49	152,706	237,763	0,00376366	23999,6	2275,2
0,06	1,5	153,154	237,046	0,00347609	23948,8	2273,9
0,06	1,51	153,598	236,34	0,00321064	23900,3	2272,6
0,06	1,52	154,035	235,644	0,00296558	23853,8	2271,2
0,06	1,53	154,476	234,957	0,0027393	23809,6	2270,0
0,06	1,54	154,91	234,278	0,00253036	23767,4	2268,7
0,06	1,55	155,353	233,608	0,00233744	23727,4	2267,4
0,06	1,56	155,793	232,946	0,00215929	23689,5	2266,2
0,06	1,57	156,228	232,296	0,00199484	23653,6	2264,9
0,06	1,58	156,665	231,65	0,0018429	23619,7	2263,7
0,06	1,59	157,099	231,014	0,00170261	23587,8	2262,5
0,06	1,6	157,535	230,389	0,00157309	23558,0	2261,3
0,06	1,61	157,962	229,771	0,00145345	23530,0	2260,1
0,06	1,62	158,395	229,156	0,0013429	23504,1	2258,9
0,06	1,63	158,825	228,552	0,00124083	23480,0	2257,8
0,06	1,64	159,25	227,956	0,00114655	23457,8	2256,6
0,06	1,65	159,689	227,367	0,00105949	23437,5	2255,4
0,06	1,66	160,116	226,782	0,000979013	23419,1	2254,3
0,06	1,67	160,537	226,208	0,00090471	23402,5	2253,2
0,06	1,68	160,961	225,64	0,000836063	23387,7	2252,1
0,06	1,69	161,387	225,078	0,000772644	23374,7	2250,9
0,06	1,7	161,8	224,528	0,000714082	23363,5	2249,8
0,06	1,71	162,207	223,984	0,000659975	23354,0	2248,7
0,06	1,72	162,651	223,434	0,000609924	23346,2	2247,7
0,06	1,73	163,074	222,9	0,000563729	23340,2	2246,6
0,06	1,74	163,483	222,375	0,000521056	23335,8	2245,5
0,06	1,75	163,875	221,861	0,000481637	23333,1	2244,4
0,06	1,76	164,325	221,33	0,000445133	23332,1	2243,4
0,06	1,77	164,728	220,823	0,000411465	23332,7	2242,4
0,06	1,78	165,13	220,322	0,000380354	23334,9	2241,3
0,06	1,79	165,532	219,827	0,000351606	23338,7	2240,3
0,06	1,8	165,954	219,329	0,000325013	23344,0	2239,3
0,06	1,81	166,374	218,84	0,00030045	23351,0	2238,3
0,06	1,82	166,804	218,346	0,000277721	23359,4	2237,4
0,06	1,83	167,149	217,892	0,000256796	23369,4	2236,3
0,06	1,84	167,562	217,418	0,000237399	23380,9	2235,3
0,06	1,85	168,023	216,93	0,000219436	23393,9	2234,4
0,06	1,86	168,411	216,474	0,000202886	23408,3	2233,4
0,06	1,87	168,774	216,031	0,000187598	23424,1	2232,4
0,06	1,88	169,17	215,583	0,000173455	23441,5	2231,4
0,06	1,89	169,602	215,124	0,000160357	23460,2	2230,6
0,06	1,9	170,041	214,663	0,000148239	23480,3	2229,8
0,06	1,91	170,355	214,252	0,000137096	23501,9	2228,7
0,06	1,92	170,865	213,784	0,000126727	23524,8	2228,0
0,06	1,93	171,17	213,388	0,000117213	23549,0	2226,9
0,06	1,94	171,573	212,962	0,000108382	23574,5	2226,0
0,06	1,95	171,824	212,562	0,000100227	23601,4	2225,1
0,06	1,96	172,287	212,139	0,000092679	23629,6	2224,2
0,06	1,97	172,629	211,734	8,57018E-05	23659,1	2223,4
0,06	1,98	172,962	211,304	7,92364E-05	23690,0	2222,6
0,06	1,99	173,56	210,894	7,32792E-05	23721,9	2221,6
0,06	2	174,083	210,477	6,77617E-05	23755,2	2220,8
0,07	0,09	107,546	6882,46	5874,19	66918,1	2752,9
0,07	0,1	107,48	4631,06	3651,95	66252,5	2744,9
0,07	0,11	107,398	3505,7	2554,38	65592,6	2736,7
0,07	0,12	107,346	2830,37	1905,66	64938,3	2728,7
0,07	0,13	107,31	2380,09	1480,84	64289,8	2721,2
0,07	0,14	107,27	2058,46	1183,57	63647,1	2713,6
0,07	0,15	107,261	1817,21	965,647	63010,1	2706,0
0,07	0,16	107,251	1629,6	800,342	62378,8	2698,8
0,07	0,17	107,257	1479,51	671,609	61753,4	2691,6
0,07	0,18	107,264	1356,73	569,267	61133,8	2684,6
0,07	0,19	107,289	1254,4	486,527	60520,1	2677,6
0,07	0,2	107,311	1167,84	418,716	59912,2	2670,8
0,07	0,21	107,356	1093,63	362,489	59310,2	2664,0
0,07	0,22	107,398	1029,34	315,419	58714,0	2657,5
0,07	0,23	107,456	973,077	275,678	58123,8	2651,0
0,07	0,24	107,519	923,443	241,885	57539,4	2644,6
0,07	0,25	107,591	879,327	212,967	56961,0	2638,3
0,07	0,26	107,676	839,855	188,082	56388,5	2632,1
0,07	0,27	107,758	804,341	166,564	55821,9	2626,0
0,07	0,28	107,861	772,203	147,872	55261,2	2620,1
0,07	0,29	107,966	742,994	131,575	54706,5	2614,1
0,07	0,3	108,078	716,327	117,313	54157,7	2608,4
0,07	0,31	108,206	691,88	104,793	53614,8	2602,6
0,07	0,32	108,337	669,394	93,7699	53077,9	2597,0
0,07	0,33	108,471	648,642	84,0394	52546,9	2591,5
0,07	0,34	108,623	629,422	75,4278	52021,8	2586,0
0,07	0,35	108,78	611,578	67,7903	51502,7	2580,7
0,07	0,36	108,945	594,966	61,0026	50989,4	2575,4
0,07	0,37	109,115	579,463	54,9588	50482,0	2570,2
0,07	0,38	109,296	564,96	49,5677	49980,5	2565,0
0,07	0,39	109,483	551,365	44,751	49484,9	2560,0
0,07	0,4	109,688	538,591	40,4407	48995,2	2555,0
0,07	0,41	109,881	526,575	36,5787	48511,3	2550,1
0,07	0,42	110,095	515,24	33,1131	48033,3	2545,3
0,07	0,43	110,312	504,537	29,9998	47561,0	2540,6
0,07	0,44	110,54	494,413	27,1995	47094,5	2535,9
0,07	0,45	110,765	484,823	24,6782	46633,9	2531,3
0,07	0,46	111,012	475,721	22,4054	46179,0	2526,8
0,07	0,47	111,265	467,073	20,3548	45729,8	2522,3
0,07	0,48	111,513	458,852	18,5033	45286,3	2517,9
0,07	0,49	111,773	451,02	16,8297	44848,5	2513,5
0,07	0,5	112,044	443,55	15,3158	44416,4	2509,2
0,07	0,51	112,314	436,422	13,9453	43989,9	2505,0
0,07	0,52	112,598	429,608	12,7037	43569,1	2500,9
0,07	0,53	112,889	423,089	11,5781	43153,8	2496,8
0,07	0,54	113,178	416,85	10,557	42744,1	2492,8
0,07	0,55	113,484	410,867	9,63003	42339,9	2488,8
0,07	0,56	113,787	405,129	8,78813	41941,2	2484,8
0,07	0,57	114,103	399,62	8,02296	41548,0	2481,0
0,07	0,58	114,423	394,326	7,32718	41160,2	2477,2
0,07	0,59	114,748	389,235	6,69417	40777,8	2473,4
0,07	0,6	115,076	384,336	6,11798	40400,8	2469,7
0,07	0,61	115,406	379,619	5,59326	40029,1	2466,1
0,07	0,62	115,754	375,069	5,11514	39662,7	2462,5
0,07	0,63	116,096	370,684	4,67937	39301,6	2458,9
0,07	0,64	116,456	366,448	4,28195	38945,7	2455,4
0,07	0,65	116,804	362,362	3,91946	38595,0	2451,9
0,07	0,66	117,167	358,412	3,58861	38249,5	2448,5
0,07	0,67	117,523	354,595	3,2866	37909,1	2445,2
0,07	0,68	117,899	350,899	3,01073	37573,8	2441,9
0,07	0,69	118,274	347,323	2,75871	37243,5	2438,6
0,07	0,7	118,657	343,857	2,52838	36918,3	2435,4
0,07	0,71	119,034	340,503	2,31784	36598,0	2432,2
0,07	0,72	119,423	337,249	2,12529	36282,7	2429,0
0,07	0,73	119,815	334,093	1,94915	35972,2	2426,0
0,07	0,74	120,205	331,032	1,788	35666,6	2422,9
0,07	0,75	120,608	328,057	1,64048	35365,9	2419,9
0,07	0,76	121,009	325,17	1,50544	35069,9	2416,9
0,07	0,77	121,414	322,364	1,38177	34778,6	2414,0
0,07	0,78	121,828	319,635	1,26849	34492,1	2411,1
0,07	0,79	122,229	316,985	1,16473	34210,2	2408,2
0,07	0,8	122,657	314,401	1,0696	33932,9	2405,4
0,07	0,81	123,072	311,89	0,982432	33660,2	2402,6
0,07	0,82	123,49	309,445	0,902512	33392,1	2399,8
0,07	0,83	123,914	307,063	0,82922	33128,4	2397,1
0,07	0,84	124,337	304,743	0,761998	32869,2	2394,4
0,07	0,85	124,777	302,479	0,700321	32614,5	2391,7
0,07	0,86	125,2	300,275	0,643742	32364,1	2389,1
0,07	0,87	125,637	298,124	0,591811	32118,0	2386,5
0,07	0,88	126,078	296,024	0,544141	31876,2	2384,0
0,07	0,89	126,517	293,976	0,500381	31638,7	2381,5
0,07	0,9	126,958	291,976	0,460199	31405,5	2379,0
0,07	0,91	127,365	290,032	0,423313	31176,3	2376,5
0,07	0,92	127,847	288,116	0,389402	30951,4	2374,1
0,07	0,93	128,29	286,253	0,358266	30730,6	2371,7
0,07	0,94	128,736	284,431	0,329655	30513,8	2369,3
0,07	0,95	129,195	282,65	0,303363	30301,0	2366,9
0,07	0,96	129,641	280,91	0,279202	30092,2	2364,6
0,07	0,97	130,101	279,205	0,25699	29887,4	2362,3
0,07	0,98	130,555	277,539	0,236571	29686,4	2360,1
0,07	0,99	131,007	275,91	0,217798	29489,4	2357,8
0,07	1	131,463	274,314	0,200534	29296,1	2355,6
0,07	1,01	131,924	272,75	0,184656	29106,6	2353,4
0,07	1,02	132,367	271,224	0,170055	28920,9	2351,3
0,07	1,03	132,847	269,72	0,156617	28738,9	2349,1
0,07	1,04	133,31	268,25	0,144256	28560,6	2347,0
0,07	1,05	133,77	266,812	0,132884	28385,9	2345,0
0,07	1,06	134,235	265,401	0,122419	28214,8	2342,9
0,07	1,07	134,694	264,019	0,112788	28047,2	2340,8
0,07	1,08	135,155	262,664	0,103923	27883,2	2338,8
0,07	1,09	135,627	261,332	0,0957613	27722,7	2336,8
0,07	1,1	136,093	260,027	0,0882485	27565,6	2334,9
0,07	1,11	136,559	258,747	0,0813314	27412,0	2332,9
0,07	1,12	137,026	257,491	0,0749622	27261,7	2331,0
0,07	1,13	137,494	256,258	0,0690969	27114,7	2329,1
0,07	1,14	137,96	255,048	0,0636953	26971,1	2327,2
0,07	1,15	138,428	253,86	0,0587201	26830,8	2325,4
0,07	1,16	138,894	252,693	0,0541374	26693,6	2323,5
0,07	1,17	139,361	251,547	0,0499157	26559,7	2321,7
0,07	1,18	139,828	250,422	0,0460263	26429,0	2319,9
0,07	1,19	140,297	249,315	0,0424427	26301,4	2318,1
0,07	1,2	140,764	248,229	0,0391407	26176,9	2316,3
0,07	1,21	141,234	247,16	0,0360977	26055,5	2314,6
0,07	1,22	141,703	246,11	0,0332934	25937,1	2312,9
0,07	1,23	142,171	245,077	0,0307089	25821,7	2311,1
0,07	1,24	142,639	244,062	0,0283266	25709,2	2309,5
0,07	1,25	143,106	243,064	0,0261308	25599,7	2307,8
0,07	1,26	143,571	242,083	0,0241065	25493,1	2306,1
0,07	1,27	144,036	241,117	0,0222404	25389,4	2304,5
0,07	1,28	144,502	240,167	0,0205197	25288,6	2302,9
0,07	1,29	144,969	239,232	0,0189332	25190,5	2301,2
0,07	1,3	145,436	238,312	0,0174703	25095,3	2299,7
0,07	1,31	145,902	237,406	0,0161212	25002,7	2298,1
0,07	1,32	146,366	236,515	0,0148772	24912,9	2296,5
0,07	1,33	146,83	235,638	0,0137298	24825,8	2295,0
0,07	1,34	147,292	234,775	0,0126715	24741,3	2293,5
0,07	1,35	147,752	233,925	0,0116954	24659,5	2291,9
0,07	1,36	148,219	233,086	0,0107949	24580,2	2290,4
0,07	1,37	148,679	232,262	0,00996428	24503,6	2289,0
0,07	1,38	149,135	231,45	0,00919806	24429,5	2287,5
0,07	1,39	149,601	230,648	0,00849097	24357,9	2286,0
0,07	1,4	150,049	229,862	0,00783877	24288,7	2284,6
0,07	1,41	150,511	229,084	0,00723686	24222,1	2283,2
0,07	1,42	150,973	228,317	0,00668144	24157,9	2281,8
0,07	1,43	151,428	227,563	0,00616899	24096,0	2280,4
0,07	1,44	151,888	226,817	0,00569598	24036,6	2279,0
0,07	1,45	152,343	226,084	0,0052595	23979,5	2277,6
0,07	1,46	152,799	225,36	0,00485665	23924,7	2276,3
0,07	1,47	153,249	224,648	0,00448487	23872,2	2274,9
0,07	1,48	153,696	223,946	0,00414173	23822,0	2273,6
0,07	1,49	154,15	223,252	0,00382492	23774,0	2272,3
0,07	1,5	154,6	222,568	0,00353251	23728,3	2271,0
0,07	1,51	155,05	221,894	0,00326258	23684,7	2269,7
0,07	1,52	155,503	221,228	0,00301337	23643,3	2268,4
0,07	1,53	155,95	220,572	0,0027833	23604,1	2267,1
0,07	1,54	156,4	219,922	0,00257085	23566,9	2265,9
0,07	1,55	156,844	219,283	0,00237473	23531,9	2264,6
0,07	1,56	157,283	218,654	0,00219366	23499,0	2263,4
0,07	1,57	157,726	218,032	0,00202648	23468,1	2262,1
0,07	1,58	158,178	217,415	0,00187202	23439,2	2260,9
0,07	1,59	158,616	216,809	0,00172945	23412,3	2259,7
0,07	1,6	159,051	216,211	0,00159779	23387,4	2258,5
0,07	1,61	159,495	215,622	0,00147622	23364,4	2257,3
0,07	1,62	159,931	215,036	0,00136388	23343,4	2256,2
0,07	1,63	160,373	214,458	0,00126015	23324,3	2255,0
0,07	1,64	160,792	213,893	0,00116438	23307,0	2253,9
0,07	1,65	161,233	213,329	0,00107588	23291,7	2252,7
0,07	1,66	161,671	212,773	0,000994142	23278,2	2251,6
0,07	1,67	162,106	212,224	0,000918641	23266,5	2250,5
0,07	1,68	162,529	211,684	0,000848911	23256,6	2249,4
0,07	1,69	162,968	211,147	0,000784477	23248,5	2248,3
0,07	1,7	163,39	210,621	0,000724979	23242,2	2247,2
0,07	1,71	163,816	210,1	0,000670007	23237,5	2246,1
0,07	1,72	164,235	209,585	0,00061922	23234,7	2245,0
0,07	1,73	164,664	209,075	0,000572282	23233,5	2244,0
0,07	1,74	165,088	208,571	0,000528925	23234,0	2242,9
0,07	1,75	165,49	208,08	0,000488894	23236,1	2241,8
0,07	1,76	165,949	207,574	0,000451819	23239,9	2240,9
0,07	1,77	166,349	207,094	0,000417641	23245,3	2239,8
0,07	1,78	166,766	206,615	0,000386043	23252,3	2238,8
0,07	1,79	167,165	206,146	0,000356859	23260,9	2237,8
0,07	1,8	167,594	205,671	0,000329856	23271,1	2236,8
0,07	1,81	168,042	205,196	0,000304889	23282,8	2235,8
0,07	1,82	168,447	204,738	0,000281846	23296,1	2234,9
0,07	1,83	168,811	204,301	0,00026059	23310,8	2233,8
0,07	1,84	169,261	203,838	0,000240873	23327,0	2232,9
0,07	1,85	169,635	203,406	0,000222708	23344,7	2231,9
0,07	1,86	170,085	202,951	0,000205864	23363,9	2231,0
0,07	1,87	170,46	202,528	0,000190344	23384,5	2230,0
0,07	1,88	170,896	202,088	0,000175963	23406,6	2229,1
0,07	1,89	171,239	201,681	0,000162715	23429,9	2228,1
0,07	1,9	171,747	201,225	0,000150398	23454,8	2227,3
0,07	1,91	172,146	200,809	0,000139052	23481,0	2226,4
0,07	1,92	172,531	200,404	0,000128578	23508,6	2225,5
0,07	1,93	172,878	200,015	0,000118907	23537,4	2224,5
0,07	1,94	173,279	199,612	0,000109949	23567,6	2223,6
0,07	1,95	173,71	199,2	0,000101654	23599,2	2222,8
0,07	1,96	174,138	198,795	9,39872E-05	23632,0	2222,0
0,07	1,97	174,356	198,439	8,69286E-05	23666,1	2221,1
0,07	1,98	175,005	197,99	8,03454E-05	23701,6	2220,4
0,07	1,99	175,276	197,647	0,000074327	23738,0	2219,3
0,07	2	176,066	197,226	6,87215E-05	23776,3	2218,4
0,08	0,1	107,394	6478,31	5529,9	65570,9	2736,7
0,08	0,11	107,392	4358,58	3437,68	64909,6	2728,9
0,08	0,12	107,317	3299,21	2404,48	64254,1	2720,9
0,08	0,13	107,277	2663,49	1793,81	63604,4	2713,3
0,08	0,14	107,255	2239,6	1393,91	62960,6	2705,6
0,08	0,15	107,243	1936,82	1114,07	62322,6	2698,3
0,08	0,16	107,245	1709,72	908,929	61690,6	2691,1
0,08	0,17	107,253	1533,1	753,321	61064,4	2684,0
0,08	0,18	107,275	1391,81	632,143	60444,2	2677,0
0,08	0,19	107,3	1276,23	535,806	59830,0	2670,3
0,08	0,2	107,339	1179,9	457,923	59221,7	2663,4
0,08	0,21	107,387	1098,41	394,09	58619,3	2656,9
0,08	0,22	107,438	1028,56	341,168	58023,0	2650,3
0,08	0,23	107,507	968,024	296,859	57432,7	2643,9
0,08	0,24	107,574	915,067	259,455	56848,4	2637,5
0,08	0,25	107,659	868,336	227,645	56270,1	2631,3
0,08	0,26	107,75	826,804	200,426	55697,8	2625,2
0,08	0,27	107,846	789,649	177,004	55131,6	2619,2
0,08	0,28	107,956	756,208	156,749	54571,4	2613,3
0,08	0,29	108,073	725,955	139,157	54017,2	2607,4
0,08	0,3	108,193	698,458	123,818	53469,1	2601,7
0,08	0,31	108,328	673,35	110,395	52927,0	2596,0
0,08	0,32	108,473	650,335	98,6115	52391,0	2590,4
0,08	0,33	108,623	629,164	88,2369	51861,0	2585,0
0,08	0,34	108,782	609,622	79,0786	51337,0	2579,6
0,08	0,35	108,951	591,529	70,9741	50819,0	2574,3
0,08	0,36	109,122	574,731	63,7866	50307,0	2569,0
0,08	0,37	109,308	559,089	57,3985	49801,0	2563,9
0,08	0,38	109,5	544,492	51,7106	49301,0	2558,8
0,08	0,39	109,691	530,84	46,6374	48807,0	2553,8
0,08	0,4	109,907	518,035	42,1042	48318,9	2548,9
0,08	0,41	110,128	506,007	38,048	47836,8	2544,1
0,08	0,42	110,341	494,693	34,4138	47360,5	2539,3
0,08	0,43	110,577	484,02	31,1526	46890,2	2534,6
0,08	0,44	110,815	473,941	28,2229	46425,8	2530,0
0,08	0,45	111,039	464,414	25,5884	45967,3	2525,4
0,08	0,46	111,341	455,366	23,2149	45514,5	2520,9
0,08	0,47	111,574	446,805	21,0769	45067,7	2516,5
0,08	0,48	111,838	438,666	19,1476	44626,6	2512,2
0,08	0,49	112,115	430,92	17,4053	44191,2	2507,9
0,08	0,5	112,397	423,542	15,8306	43761,7	2503,6
0,08	0,51	112,688	416,509	14,4062	43337,8	2499,5
0,08	0,52	112,981	409,795	13,1168	42919,7	2495,4
0,08	0,53	113,282	403,378	11,9487	42507,1	2491,3
0,08	0,54	113,589	397,239	10,8897	42100,3	2487,3
0,08	0,55	113,897	391,365	9,92914	41699,0	2483,4
0,08	0,56	114,223	385,728	9,05703	41303,3	2479,5
0,08	0,57	114,55	380,324	8,26499	40913,2	2475,7
0,08	0,58	114,874	375,138	7,54526	40528,5	2471,9
0,08	0,59	115,219	370,149	6,89068	40149,3	2468,2
0,08	0,6	115,565	365,353	6,2952	39775,6	2464,5
0,08	0,61	115,909	360,74	5,75323	39407,2	2460,9
0,08	0,62	116,268	356,293	5,25961	39044,2	2457,4
0,08	0,63	116,622	352,011	4,80994	38686,6	2453,9
0,08	0,64	116,989	347,879	4,40003	38334,2	2450,4
0,08	0,65	117,359	343,892	4,02626	37987,1	2447,0
0,08	0,66	117,731	340,041	3,6853	37645,2	2443,6
0,08	0,67	118,106	336,322	3,37415	37308,5	2440,3
0,08	0,68	118,494	332,722	3,09007	36977,0	2437,0
0,08	0,69	118,887	329,241	2,83062	36650,5	2433,8
0,08	0,7	119,282	325,871	2,59361	36329,1	2430,6
0,08	0,71	119,67	322,61	2,37703	36012,8	2427,4
0,08	0,72	120,073	319,448	2,17902	35701,4	2424,3
0,08	0,73	120,474	316,383	1,99795	35394,9	2421,3
0,08	0,74	120,872	313,413	1,83234	35093,4	2418,3
0,08	0,75	121,297	310,524	1,68077	34796,7	2415,3
0,08	0,76	121,706	307,725	1,54208	34504,9	2412,3
0,08	0,77	122,131	305,002	1,41509	34217,8	2409,4
0,08	0,78	122,554	302,359	1,29881	33935,5	2406,6
0,08	0,79	122,98	299,788	1,1923	33657,9	2403,7
0,08	0,8	123,407	297,289	1,09473	33384,9	2400,9
0,08	0,81	123,847	294,856	1,0053	33116,5	2398,2
0,08	0,82	124,283	292,489	0,923344	32852,8	2395,4
0,08	0,83	124,714	290,186	0,848209	32593,5	2392,8
0,08	0,84	125,152	287,942	0,779309	32338,8	2390,1
0,08	0,85	125,59	285,757	0,716117	32088,5	2387,5
0,08	0,86	126,034	283,625	0,658143	31842,7	2384,9
0,08	0,87	126,482	281,547	0,60495	31601,1	2382,3
0,08	0,88	126,899	279,527	0,556152	31363,9	2379,8
0,08	0,89	127,385	277,542	0,511328	31131,1	2377,3
0,08	0,9	127,844	275,611	0,470191	30902,5	2374,9
0,08	0,91	128,296	273,727	0,432424	30678,0	2372,4
0,08	0,92	128,755	271,887	0,397739	30457,7	2370,0
0,08	0,93	129,211	270,091	0,365883	30241,6	2367,6
0,08	0,94	129,671	268,335	0,336618	30029,5	2365,3
0,08	0,95	130,133	266,619	0,309729	29821,5	2363,0
0,08	0,96	130,601	264,94	0,285019	29617,5	2360,7
0,08	0,97	131,062	263,3	0,262313	29417,5	2358,4
0,08	0,98	131,53	261,695	0,241439	29221,4	2356,2
0,08	0,99	131,988	260,127	0,222253	29029,1	2354,0
0,08	1	132,464	258,589	0,204609	28840,7	2351,8
0,08	1,01	132,936	257,085	0,188385	28656,1	2349,6
0,08	1,02	133,409	255,611	0,173465	28475,3	2347,5
0,08	1,03	133,89	254,167	0,15974	28298,2	2345,4
0,08	1,04	134,342	252,759	0,14712	28124,9	2343,3
0,08	1,05	134,826	251,373	0,135505	27955,1	2341,2
0,08	1,06	135,301	250,016	0,124819	27788,9	2339,2
0,08	1,07	135,776	248,687	0,114986	27626,3	2337,2
0,08	1,08	136,25	247,384	0,105937	27467,3	2335,2
0,08	1,09	136,727	246,106	0,0976078	27311,7	2333,2
0,08	1,1	137,204	244,853	0,0899409	27159,7	2331,3
0,08	1,11	137,68	243,624	0,082883	27011,0	2329,4
0,08	1,12	138,151	242,419	0,0763853	26865,7	2327,5
0,08	1,13	138,656	241,23	0,0703999	26723,8	2325,6
0,08	1,14	139,113	240,072	0,0648916	26585,2	2323,7
0,08	1,15	139,588	238,932	0,0598176	26450,0	2321,9
0,08	1,16	140,064	237,813	0,0551442	26317,9	2320,0
0,08	1,17	140,541	236,714	0,0508394	26189,1	2318,2
0,08	1,18	141,02	235,633	0,0468737	26063,4	2316,5
0,08	1,19	141,499	234,572	0,0432203	25940,9	2314,7
0,08	1,2	141,978	233,53	0,0398543	25821,5	2313,0
0,08	1,21	142,456	232,506	0,0367528	25705,1	2311,2
0,08	1,22	142,934	231,499	0,0338949	25591,8	2309,5
0,08	1,23	143,41	230,51	0,0312611	25481,5	2307,8
0,08	1,24	143,886	229,537	0,0288338	25374,1	2306,2
0,08	1,25	144,361	228,581	0,0265966	25269,8	2304,5
0,08	1,26	144,837	227,641	0,0245343	25168,3	2302,9
0,08	1,27	145,313	226,716	0,0226332	25069,7	2301,2
0,08	1,28	145,79	225,806	0,0208806	24973,9	2299,6
0,08	1,29	146,266	224,911	0,0192648	24881,0	2298,1
0,08	1,3	146,741	224,03	0,0177749	24790,8	2296,5
0,08	1,31	147,215	223,163	0,0164012	24703,4	2294,9
0,08	1,32	147,682	222,311	0,0151346	24618,7	2293,4
0,08	1,33	148,159	221,471	0,0139663	24536,7	2291,9
0,08	1,34	148,626	220,645	0,012889	24457,3	2290,3
0,08	1,35	149,103	219,83	0,0118952	24380,6	2288,9
0,08	1,36	149,573	219,029	0,0109786	24306,4	2287,4
0,08	1,37	150,043	218,24	0,0101332	24234,9	2285,9
0,08	1,38	150,512	217,463	0,0093533	24165,8	2284,5
0,08	1,39	150,979	216,697	0,00863383	24099,3	2283,0
0,08	1,4	151,444	215,944	0,00797008	24035,3	2281,6
0,08	1,41	151,912	215,2	0,00735765	23973,8	2280,2
0,08	1,42	152,373	214,469	0,00679263	23914,6	2278,8
0,08	1,43	152,836	213,748	0,00627127	23857,9	2277,4
0,08	1,44	153,304	213,036	0,00579008	23803,5	2276,1
0,08	1,45	153,771	212,334	0,00534605	23751,5	2274,7
0,08	1,46	154,234	211,643	0,00493629	23701,8	2273,4
0,08	1,47	154,695	210,962	0,00455814	23654,3	2272,0
0,08	1,48	155,15	210,292	0,00420917	23609,2	2270,7
0,08	1,49	155,607	209,629	0,003887	23566,3	2269,4
0,08	1,5	156,065	208,976	0,00358964	23525,6	2268,1
0,08	1,51	156,527	208,331	0,00331516	23487,1	2266,8
0,08	1,52	156,983	207,696	0,00306179	23450,7	2265,6
0,08	1,53	157,432	207,071	0,00282789	23416,5	2264,3
0,08	1,54	157,891	206,45	0,00261189	23384,4	2263,1
0,08	1,55	158,346	205,839	0,0024125	23354,4	2261,8
0,08	1,56	158,795	205,238	0,00222844	23326,4	2260,6
0,08	1,57	159,238	204,646	0,00205852	23300,6	2259,4
0,08	1,58	159,693	204,058	0,00190154	23276,7	2258,2
0,08	1,59	160,145	203,478	0,00175662	23254,8	2257,0
0,08	1,6	160,578	202,911	0,00162286	23234,8	2255,8
0,08	1,61	161,03	202,347	0,00149928	23216,9	2254,7
0,08	1,62	161,482	201,786	0,00138511	23200,8	2253,5
0,08	1,63	161,923	201,237	0,00127972	23186,7	2252,4
0,08	1,64	162,367	200,694	0,00118238	23174,4	2251,2
0,08	1,65	162,807	200,159	0,00109249	23164,0	2250,1
0,08	1,66	163,24	199,63	0,00100945	23155,4	2249,0
0,08	1,67	163,685	199,106	0,000932738	23148,7	2247,9
0,08	1,68	164,121	198,589	0,000861891	23143,7	2246,8
0,08	1,69	164,555	198,08	0,000796458	23140,5	2245,7
0,08	1,7	164,978	197,581	0,000736032	23139,1	2244,6
0,08	1,71	165,424	197,082	0,00068019	23139,3	2243,5
0,08	1,72	165,837	196,592	0,000628605	23141,3	2242,5
0,08	1,73	166,28	196,103	0,000580916	23145,0	2241,4
0,08	1,74	166,717	195,619	0,000536863	23150,4	2240,4
0,08	1,75	167,136	195,149	0,000496199	23157,4	2239,4
0,08	1,76	167,579	194,674	0,000458586	23166,0	2238,4
0,08	1,77	168,008	194,21	0,000423857	23176,3	2237,4
0,08	1,78	168,409	193,759	0,000391793	23188,1	2236,3
0,08	1,79	168,812	193,314	0,000362164	23201,5	2235,3
0,08	1,8	169,232	192,866	0,000334763	23216,5	2234,3
0,08	1,81	169,699	192,408	0,000309394	23233,0	2233,4
0,08	1,82	170,071	191,986	0,000286042	23251,0	2232,3
0,08	1,83	170,481	191,556	0,000264425	23270,5	2231,3
0,08	1,84	170,931	191,117	0,000244412	23291,5	2230,5
0,08	1,85	171,326	190,7	0,000225961	23314,0	2229,5
0,08	1,86	171,772	190,271	0,000208871	23337,9	2228,6
0,08	1,87	172,189	189,856	0,000193084	23363,2	2227,7
0,08	1,88	172,415	189,491	0,000178579	23390,0	2226,6
0,08	1,89	172,965	189,058	0,00016507	23418,1	2225,7
0,08	1,9	173,363	188,658	0,000152616	23447,6	2224,8
0,08	1,91	173,88	188,227	0,000141053	23478,6	2224,1
0,08	1,92	174,179	187,869	0,00013046	23510,7	2223,0
0,08	1,93	174,578	187,484	0,000120625	23544,2	2222,1
0,08	1,94	175,045	187,08	0,00011151	23579,1	2221,4
0,08	1,95	175,425	186,707	0,000103115	23615,3	2220,4
0,08	1,96	175,865	186,319	9,53322E-05	23652,8	2219,7
0,08	1,97	176,181	185,939	8,81416E-05	23691,6	2218,9
0,08	1,98	176,737	185,554	8,14912E-05	23731,5	2218,1
0,08	1,99	176,948	185,219	7,53738E-05	23772,6	2217,1
0,08	2	177,403	184,835	6,96877E-05	23815,2	2216,4
0,09	0,11	107,306	6097,21	5205,19	64232,7	2721,0
0,09	0,12	107,339	4101,77	3235,68	63576,0	2713,5
0,09	0,13	107,281	3104,6	2263,15	62925,3	2705,9
0,09	0,14	107,25	2506,23	1688,37	62280,5	2698,1
0,09	0,15	107,242	2107,24	1311,96	61641,7	2690,9
0,09	0,16	107,247	1822,22	1048,55	61008,9	2683,7
0,09	0,17	107,264	1608,46	855,467	60382,2	2676,6
0,09	0,18	107,291	1442,21	708,999	59761,5	2669,8
0,09	0,19	107,325	1309,22	594,944	59146,8	2663,0
0,09	0,2	107,375	1200,41	504,265	58538,2	2656,3
0,09	0,21	107,424	1109,75	430,964	57935,7	2649,7
0,09	0,22	107,491	1033,03	370,882	57339,4	2643,2
0,09	0,23	107,566	967,278	321,07	56749,1	2636,8
0,09	0,24	107,643	910,302	279,369	56164,9	2630,6
0,09	0,25	107,738	860,444	244,161	55586,9	2624,5
0,09	0,26	107,838	816,458	214,224	55015,0	2618,4
0,09	0,27	107,945	777,363	188,607	54449,3	2612,4
0,09	0,28	108,062	742,386	166,563	53889,7	2606,5
0,09	0,29	108,191	710,905	147,5	53336,2	2600,7
0,09	0,3	108,328	682,425	130,943	52788,9	2595,1
0,09	0,31	108,471	656,538	116,507	52247,7	2589,5
0,09	0,32	108,625	632,902	103,875	51712,7	2584,0
0,09	0,33	108,785	611,238	92,7854	51183,8	2578,6
0,09	0,34	108,956	591,307	83,0221	50661,0	2573,2
0,09	0,35	109,135	572,91	74,4034	50144,3	2568,0
0,09	0,36	109,322	555,876	66,7767	49633,7	2562,8
0,09	0,37	109,517	540,06	60,0127	49129,2	2557,7
0,09	0,38	109,72	525,335	54,0016	48630,8	2552,7
0,09	0,39	109,932	511,591	48,6492	48138,5	2547,8
0,09	0,4	110,152	498,735	43,8751	47652,2	2542,9
0,09	0,41	110,374	486,685	39,61	47172,0	2538,1
0,09	0,42	110,598	475,363	35,7935	46697,7	2533,4
0,09	0,43	110,873	464,699	32,373	46229,5	2528,8
0,09	0,44	111,109	454,656	29,305	45767,2	2524,2
0,09	0,45	111,374	445,165	26,5484	45310,9	2519,7
0,09	0,46	111,639	436,188	24,0691	44860,6	2515,2
0,09	0,47	111,907	427,685	21,837	44416,1	2510,8
0,09	0,48	112,189	419,615	19,8249	43977,5	2506,6
0,09	0,49	112,476	411,949	18,0098	43544,7	2502,3
0,09	0,5	112,766	404,658	16,3707	43117,8	2498,1
0,09	0,51	113,071	397,711	14,8892	42696,7	2494,0
0,09	0,52	113,386	391,085	13,5491	42281,4	2489,9
0,09	0,53	113,697	384,763	12,3361	41871,8	2485,9
0,09	0,54	114,017	378,721	11,2372	41467,9	2482,0
0,09	0,55	114,341	372,941	10,2411	41069,7	2478,1
0,09	0,56	114,676	367,405	9,33741	40677,1	2474,3
0,09	0,57	115,018	362,1	8,51712	40290,1	2470,5
0,09	0,58	115,35	357,013	7,77219	39908,7	2466,7
0,09	0,59	115,712	352,124	7,09506	39532,8	2463,1
0,09	0,6	116,059	347,43	6,47947	39162,5	2459,5
0,09	0,61	116,432	342,911	5,91933	38797,6	2455,9
0,09	0,62	116,799	338,565	5,40955	38438,1	2452,4
0,09	0,63	117,173	334,378	4,94531	38084,0	2448,9
0,09	0,64	117,55	330,344	4,52237	37735,3	2445,5
0,09	0,65	117,934	326,452	4,13687	37391,9	2442,1
0,09	0,66	118,314	322,699	3,78539	37053,8	2438,8
0,09	0,67	118,709	319,071	3,46472	36720,9	2435,5
0,09	0,68	119,111	315,565	3,17208	36393,2	2432,2
0,09	0,69	119,512	312,176	2,90494	36070,6	2429,1
0,09	0,7	119,916	308,898	2,66099	35753,2	2425,9
0,09	0,71	120,328	305,724	2,43811	35440,8	2422,8
0,09	0,72	120,745	302,65	2,23444	35133,5	2419,7
0,09	0,73	121,163	299,671	2,04825	34831,2	2416,7
0,09	0,74	121,584	296,784	1,878	34533,8	2413,7
0,09	0,75	122,005	293,984	1,72228	34241,3	2410,7
0,09	0,76	122,435	291,266	1,57979	33953,7	2407,8
0,09	0,77	122,868	288,627	1,44938	33670,9	2405,0
0,09	0,78	123,305	286,064	1,32999	33392,9	2402,2
0,09	0,79	123,739	283,574	1,22068	33119,6	2399,3
0,09	0,8	124,179	281,153	1,12056	32851,1	2396,6
0,09	0,81	124,632	278,797	1,02882	32587,1	2393,8
0,09	0,82	125,077	276,507	0,944759	32327,9	2391,2
0,09	0,83	125,527	274,277	0,867713	32073,1	2388,5
0,09	0,84	125,978	272,106	0,797081	31822,9	2385,9
0,09	0,85	126,427	269,994	0,732319	31577,2	2383,3
0,09	0,86	126,891	267,932	0,672912	31335,9	2380,7
0,09	0,87	127,367	265,92	0,618408	31099,0	2378,2
0,09	0,88	127,812	263,966	0,568423	30866,5	2375,7
0,09	0,89	128,269	262,058	0,522547	30638,3	2373,2
0,09	0,9	128,741	260,194	0,480431	30414,4	2370,8
0,09	0,91	129,208	258,376	0,441772	30194,7	2368,4
0,09	0,92	129,678	256,601	0,406276	29979,2	2366,0
0,09	0,93	130,151	254,867	0,373679	29767,8	2363,7
0,09	0,94	130,626	253,173	0,343739	29560,6	2361,4
0,09	0,95	131,096	251,52	0,316238	29357,4	2359,1
0,09	0,96	131,573	249,902	0,29097	29158,2	2356,8
0,09	0,97	132,047	248,322	0,267752	28963,0	2354,6
0,09	0,98	132,526	246,776	0,246413	28771,8	2352,4
0,09	0,99	133,006	245,264	0,2268	28584,5	2350,2
0,09	1	133,487	243,785	0,20877	28401,0	2348,0
0,09	1,01	133,97	242,337	0,192192	28221,3	2345,9
0,09	1,02	134,451	240,92	0,176949	28045,5	2343,8
0,09	1,03	134,933	239,533	0,162932	27873,3	2341,7
0,09	1,04	135,416	238,174	0,150039	27704,9	2339,6
0,09	1,05	135,9	236,843	0,138179	27540,1	2337,6
0,09	1,06	136,384	235,54	0,127268	27379,0	2335,6
0,09	1,07	136,869	234,262	0,117229	27221,5	2333,6
0,09	1,08	137,355	233,01	0,107992	27067,5	2331,6
0,09	1,09	137,843	231,782	0,0994906	26917,0	2329,7
0,09	1,1	138,331	230,578	0,0916662	26770,0	2327,8
0,09	1,11	138,819	229,397	0,084464	26626,4	2325,9
0,09	1,12	139,308	228,238	0,0778339	26486,2	2324,0
0,09	1,13	139,795	227,102	0,07173	26349,4	2322,1
0,09	1,14	140,283	225,987	0,0661098	26215,9	2320,3
0,09	1,15	140,769	224,893	0,0609347	26085,7	2318,5
0,09	1,16	141,254	223,819	0,0561688	25958,7	2316,7
0,09	1,17	141,74	222,764	0,0517793	25835,0	2314,9
0,09	1,18	142,228	221,729	0,0477361	25714,4	2313,1
0,09	1,19	142,717	220,711	0,0440116	25597,0	2311,4
0,09	1,2	143,205	219,711	0,0405805	25482,7	2309,6
0,09	1,21	143,694	218,729	0,0374192	25371,5	2307,9
0,09	1,22	144,182	217,764	0,0345065	25263,3	2306,3
0,09	1,23	144,668	216,816	0,0318226	25158,1	2304,6
0,09	1,24	145,154	215,884	0,0293493	25055,9	2302,9
0,09	1,25	145,638	214,968	0,0270699	24956,7	2301,3
0,09	1,26	146,121	214,068	0,024969	24860,3	2299,7
0,09	1,27	146,607	213,181	0,0230324	24766,9	2298,1
0,09	1,28	147,091	212,31	0,0212473	24676,3	2296,5
0,09	1,29	147,575	211,453	0,0196017	24588,5	2294,9
0,09	1,3	148,058	210,61	0,0180845	24503,4	2293,4
0,09	1,31	148,541	209,78	0,0166856	24421,1	2291,8
0,09	1,32	149,023	208,964	0,0153958	24341,6	2290,3
0,09	1,33	149,503	208,16	0,0142064	24264,7	2288,8
0,09	1,34	149,983	207,37	0,0131096	24190,5	2287,3
0,09	1,35	150,461	206,591	0,0120981	24118,9	2285,8
0,09	1,36	150,941	205,825	0,0111651	24049,9	2284,4
0,09	1,37	151,421	205,069	0,0103046	23983,5	2282,9
0,09	1,38	151,898	204,326	0,00951091	23919,6	2281,5
0,09	1,39	152,374	203,594	0,00877875	23858,2	2280,1
0,09	1,4	152,848	202,873	0,00810334	23799,3	2278,7
0,09	1,41	153,322	202,163	0,00748022	23742,8	2277,3
0,09	1,42	153,795	201,463	0,00690532	23688,8	2275,9
0,09	1,43	154,269	200,773	0,00637487	23637,2	2274,5
0,09	1,44	154,735	200,095	0,00588547	23587,9	2273,2
0,09	1,45	155,214	199,423	0,00543378	23541,0	2271,8
0,09	1,46	155,682	198,763	0,00501703	23496,4	2270,5
0,09	1,47	156,148	198,113	0,00463243	23454,0	2269,2
0,09	1,48	156,612	197,472	0,00427752	23414,0	2267,9
0,09	1,49	157,081	196,839	0,00394988	23376,1	2266,6
0,09	1,5	157,544	196,216	0,00364753	23340,5	2265,3
0,09	1,51	158,009	195,6	0,00336843	23307,1	2264,1
0,09	1,52	158,476	194,994	0,00311083	23275,8	2262,8
0,09	1,53	158,935	194,396	0,00287302	23246,6	2261,6
0,09	1,54	159,397	193,804	0,00265345	23219,5	2260,3
0,09	1,55	159,849	193,224	0,00245081	23194,6	2259,1
0,09	1,56	160,315	192,647	0,00226366	23171,7	2257,9
0,09	1,57	160,766	192,082	0,00209096	23150,8	2256,7
0,09	1,58	161,222	191,522	0,00193142	23131,9	2255,5
0,09	1,59	161,683	190,968	0,00178413	23115,0	2254,4
0,09	1,6	162,138	190,423	0,00164813	23100,1	2253,2
0,09	1,61	162,577	189,889	0,00152262	23087,1	2252,0
0,09	1,62	163,041	189,354	0,0014066	23076,0	2250,9
0,09	1,63	163,486	188,83	0,00129952	23066,9	2249,8
0,09	1,64	163,935	188,313	0,00120062	23059,6	2248,6
0,09	1,65	164,383	187,802	0,00110929	23054,1	2247,5
0,09	1,66	164,825	187,297	0,00102492	23050,5	2246,4
0,09	1,67	165,272	186,798	0,000947001	23048,7	2245,3
0,09	1,68	165,716	186,306	0,000875032	23048,6	2244,2
0,09	1,69	166,158	185,82	0,000808558	23050,4	2243,2
0,09	1,7	166,591	185,342	0,000747177	23053,8	2242,1
0,09	1,71	167,031	184,869	0,000690462	23059,0	2241,0
0,09	1,72	167,472	184,398	0,000638055	23065,9	2240,0
0,09	1,73	167,912	183,934	0,000589643	23074,4	2239,0
0,09	1,74	168,353	183,475	0,000544912	23084,7	2237,9
0,09	1,75	168,767	183,028	0,000503622	23096,5	2236,9
0,09	1,76	169,222	182,575	0,000465425	23110,0	2235,9
0,09	1,77	169,633	182,139	0,000430188	23125,1	2234,9
0,09	1,78	170,06	181,704	0,000397609	23141,8	2233,9
0,09	1,79	170,465	181,28	0,000367529	23160,0	2232,8
0,09	1,8	170,902	180,851	0,000339698	23179,8	2231,9
0,09	1,81	171,372	180,415	0,000313945	23201,1	2231,0
0,09	1,82	171,751	180,013	0,000290237	23223,9	2230,0
0,09	1,83	172,181	179,599	0,00026828	23248,2	2229,0
0,09	1,84	172,614	179,187	0,000247986	23273,9	2228,1
0,09	1,85	173,001	178,795	0,000229265	23301,1	2227,1
0,09	1,86	173,428	178,394	0,000211937	23329,8	2226,2
0,09	1,87	173,85	177,998	0,000195919	23359,9	2225,3
0,09	1,88	174,316	177,597	0,000181102	23391,3	2224,4
0,09	1,89	174,679	177,227	0,000167456	23424,1	2223,4
0,09	1,9	175,149	176,826	0,000154781	23458,4	2222,6
0,09	1,91	175,601	176,436	0,00014308	23494,0	2221,8
0,09	1,92	175,923	176,092	0,000132325	23530,8	2220,8
0,09	1,93	176,367	175,711	0,00012233	23569,1	2219,9
0,09	1,94	176,767	175,349	0,000113107	23608,6	2219,1
0,09	1,95	177,146	174,996	0,00010459	23649,4	2218,1
0,09	1,96	177,59	174,623	0,000096686	23691,5	2217,4
0,09	1,97	177,882	174,283	8,94086E-05	23734,8	2216,6
0,09	1,98	178,446	173,908	8,26583E-05	23779,4	2215,7
0,09	1,99	178,84	173,562	7,64358E-05	23825,2	2214,9
0,09	2	179,304	173,201	7,06632E-05	23872,3	2214,2
0,1	0,12	107,257	5738,22	4899,28	62904,1	2705,5
0,1	0,13	107,307	3859,82	3045,33	62252,4	2698,3
0,1	0,14	107,27	2921,26	2129,98	61606,8	2690,7
0,1	0,15	107,252	2358,07	1588,99	60967,3	2683,6
0,1	0,16	107,263	1982,53	1234,72	60333,9	2676,2
0,1	0,17	107,283	1714,28	986,808	59706,7	2669,4
0,1	0,18	107,318	1513,08	805,077	59085,6	2662,6
0,1	0,19	107,363	1356,6	667,229	58470,7	2655,8
0,1	0,2	107,419	1231,42	559,882	57861,9	2649,1
0,1	0,21	107,476	1129,02	474,544	57259,4	2642,7
0,1	0,22	107,554	1043,67	405,552	56663,1	2636,2
0,1	0,23	107,636	971,469	349,008	56073,0	2630,0
0,1	0,24	107,724	909,584	302,13	55489,1	2623,7
0,1	0,25	107,829	855,949	262,882	54911,5	2617,7
0,1	0,26	107,939	809,023	229,749	54340,1	2611,7
0,1	0,27	108,059	767,62	201,575	53775,0	2605,8
0,1	0,28	108,185	730,822	177,467	53216,1	2600,0
0,1	0,29	108,32	697,898	156,722	52663,5	2594,2
0,1	0,3	108,468	668,267	138,783	52117,1	2588,6
0,1	0,31	108,625	641,459	123,203	51576,9	2583,0
0,1	0,32	108,789	617,09	109,617	51043,0	2577,7
0,1	0,33	108,96	594,842	97,7302	50515,3	2572,3
0,1	0,34	109,141	574,449	87,295	49993,9	2567,0
0,1	0,35	109,333	555,686	78,1076	49478,6	2561,8
0,1	0,36	109,54	538,366	69,9973	48969,6	2556,7
0,1	0,37	109,736	522,335	62,8214	48466,8	2551,6
0,1	0,38	109,956	507,444	56,4566	47970,1	2546,7
0,1	0,39	110,179	493,582	50,8006	47479,6	2541,8
0,1	0,4	110,394	480,651	45,7651	46995,2	2537,0
0,1	0,41	110,658	468,538	41,2721	46517,0	2532,3
0,1	0,42	110,899	457,194	37,2593	46044,9	2527,6
0,1	0,43	111,153	446,536	33,6685	45578,8	2523,0
0,1	0,44	111,417	436,497	30,4504	45118,8	2518,5
0,1	0,45	111,695	427,041	27,5639	44664,9	2514,0
0,1	0,46	111,971	418,107	24,9706	44217,0	2509,6
0,1	0,47	112,253	409,657	22,6382	43775,1	2505,3
0,1	0,48	112,551	401,648	20,5381	43339,1	2501,0
0,1	0,49	112,854	394,049	18,6453	42909,1	2496,8
0,1	0,5	113,158	386,832	16,9377	42484,9	2492,7
0,1	0,51	113,472	379,966	15,3958	42066,7	2488,6
0,1	0,52	113,798	373,424	14,0021	41654,3	2484,6
0,1	0,53	114,124	367,188	12,7417	41247,7	2480,6
0,1	0,54	114,464	361,233	11,6006	40846,9	2476,7
0,1	0,55	114,794	355,546	10,567	40451,8	2472,9
0,1	0,56	115,148	350,1	9,62995	40062,5	2469,1
0,1	0,57	115,511	344,885	8,7799	39678,8	2465,4
0,1	0,58	115,862	339,891	8,00845	39300,8	2461,7
0,1	0,59	116,225	335,099	7,30774	38928,3	2458,1
0,1	0,6	116,593	330,498	6,67099	38561,5	2454,5
0,1	0,61	116,97	326,076	6,09198	38200,1	2450,9
0,1	0,62	117,352	321,823	5,56524	37844,3	2447,5
0,1	0,63	117,75	317,726	5,08576	37493,9	2444,0
0,1	0,64	118,133	313,786	4,64923	37148,9	2440,6
[truncated: 12,284 more rows]
